# Supplementary material for: Citrin mediated metabolic rewiring in response to altered basal subcellular Ca2+ homeostasis
Source: Commun Biol. 2022 Jan 20;5:76. doi: 10.1038/s42003-022-03019-2 (PMC8776887; doi:10.1038/s42003-022-03019-2)
Supplement: Supplementary file 4 — Supplementary Data 1 [file 42003_2022_3019_MOESM4_ESM.xlsx]

## Sheet: Fig. 1
Panel a.					Panel c.				Panel e
i	ii	iii	iv		ER-mito co-localization				Number of patches/area		Average punctae size		Punctae area/cell area
Cyto Ca2+	ER Ca2+	Ca2+ mito	IMS		2Ca	0Ca			2Ca	0Ca	2Ca	0Ca	2Ca	0Ca
-5.77455	-16.0314	-57.9009	-67.6305		0.13875	0.14			0.877401	0.768066	0.137965	0.106421	11.734	7.9873
-17.6223	-11.5377	-45.3257	-39.2939		0.105	0.128333			0.718847	0.667103	0.150139	0.133331	10.4837	8.73728
-19.8785	-12.5306	-19.4463	-21.5247		0.0683333	0.101667			0.636401	0.659229	0.16227	0.121968	9.80454	8.22037
-17.023	-9.81159	-31.09	-40.4533		0.144	0.135			0.592983	0.5262	0.189133	0.122395	11.248	6.49274
-3.07133	-11.6845	-21.5201	-23.9199		0.112	0.104			0.457911	0.543262	0.146684	0.122154	6.65139	6.92066
-13.8506	-8.93332	-16.8342	-63.0564		0.121667	0.141667			0.519967	0.525981	0.168572	0.14244	8.87451	7.46467
-10.9948	-11.2152	-42.0053	-63.8647		0.162	0.152			0.538899	0.565477	0.159206	0.133126	8.54632	7.59362
-13.9023	-12.4623	-21.5201	-80.4001		0.16	0.1525			0.542182	0.531899	0.159218	0.152875	8.6902	8.0389
-3.90403	-13.7021	-28.1138	-35.4589		0.14	0.207143			0.472465	0.614905	0.166852	0.138861	7.93102	8.36968
-7.14551	-8.08572	-16.7502	-60.9062		0.185714	0.233333
-13.5703	-11.1175	-18.2977	-29.2662		0.311667	0.231667
-26.7889	-15.9402	-25.1436	-43.9654		0.182	0.19
0.468049	-15.8646	-51.0613	-40.0351		0.226	0.178
-11.1639	-8.2703	-45.2856	-69.5918		0.214	0.22
-11.7503	-11.0463	-44.6482			0.12	0.174
-32.2544	-13.034	-15.4259			0.15	0.156
-25.4553	-4.82607	-33.9919			0.226667	0.193333
-24.7157		-45.7158			0.226	0.23
-22.8406		-43.7039			0.212	0.175
-19.0822		-35.5056			0.206	0.212
-32.5469		-28.7978			0.164	0.232
-15.8806					0.226667	0.252
-23.8994
-13.5496
-13.1122
-9.07457
-17.3146
-11.7451
-2.96748
-16.763
-12.1871
-18.8236
-25.9572
-19.0931
-24.4816
-20.6986
-17.0686
-9.09048
-33.2542
-31.0915
-25.7615
-21.9807
-11.3162
-22.8567
-26.7248
-15.5276
0.36804
-7.8403
-16.7366
-19.0748
-10.0987
-11.3312
-15.6374
-0.0954709
-21.5526
-15.8535
-19.8398
-29.2746
-5.42246
-16.3514
-44.0137
-17.1435
-8.51881
-36.7054

## Sheet: Fig. 2
Panel a						Panel b						Panel c					Panel d					Panel e																				Panel f				Panel g (OCR traces)
2Ca						0Ca						Delta mtATP after oligomycin					Paired analysis of basal mtATP change after Ca drop		Resulting basal mtATP drop			Time	2Ca								0Ca											Max. NADH production				Time (min)	2Ca
Time (s)	mtATP	TMRM				Time (s)	mtATP	TMRM				2Ca2+	0Ca2+	Rescue			2Ca2+	0Ca2+				0	1.096	0.996444	1.02259	0.548476	0.974572	0.964071	1.07469	0.942375	0.945551	0.870191	0.923153	0.964733	0.896566	1.12811	0.915205	0.926662				2Ca2+	0Ca2+			0.8	7.35	6.79	7.04
0	3.60756	94.5176				0	3.58414	81.1367				-0.459288	-0.494533	-0.428718			3.4742	3.32638	-0.147817			19.3149	0.914455	0.997825	0.990324	1.10122	0.967072	0.993577	1.09822	0.822281	0.945551	0.870191	0.923153	0.964733	0.896566	1.12811	0.757367	0.888747				2.79045	1.7562			6.38	7.06	6.32	6.88
1.3151	3.59707	94.2406				1.3151	3.58182	81.1304				-0.81969	-0.344317	-0.513473			3.42367	3.27533	-0.148335			39.3139	0.934377	1.06637	0.93673	1.09003	1.00146	0.981737	1.16991	1.07861	1.017	0.916685	1.06513	0.975107	0.884176	1.13834	1.0663	0.981753				2.67709	3.25423			11.95	6.98	6.36	6.67
3.4326	3.58952	95.2481				3.4326	3.54167	80.8663				-0.962485	-0.291583	-0.301182			3.79577	3.69218	-0.103585			59.3144	1.02987	0.9275	1.05491	1.04818	0.955558	0.82165	1.03832	1.17596	0.931148	1.10716	0.964958	1.01125	0.953213	0.984101	0.831117	1.06936				2.95901	1.28817			17.52	2.77	2.48	2.71
5.3144	3.58663	95.4727				5.3144	3.56334	81.0258				-0.908308	-0.304033	-0.219718			3.71686	3.59718	-0.119679			79.3159	1.02865	0.998245	0.949123	1.19341	1.1164	0.987317	0.919875	0.94206	0.934519	1.0596	0.954059	0.963578	0.978515	0.941713	0.878502	0.945834				3.59484	1.48766			23.25	2.71	2.55	2.71
7.3134	3.58463	96.6612				7.3134	3.55544	81.0409				-0.730881	-0.669833	-0.332164			3.34323	3.2457	-0.0975312			99.3159	1.03998	1.02731	0.971532	0.655314	0.968141	1.17929	0.992534	1.18102	1.11898	0.978201	1.0448	1.02722	1.12149	1.01659	0.975555	0.902473				3.93271	2.10556			28.82	2.69	2.48	2.82
9.3156	3.57414	96.29				9.3156	3.5647	81.3451				-0.623245	0.02615	-0.382218			3.19914	3.00308	-0.19606			119.312	1.05267	0.982753	1.09738	0.911845	0.991371	1.03643	1.25085	0.934034	0.97634	1.01091	1.1148	1.10426	1.07036	0.842869	1.01972	1.0144				4.55553	2.21418			34.38	12.21	10.36	10.49
11.316	3.58012	95.4837				11.316	3.56409	80.6787				-0.518978	0.0931167	-0.960609			3.36291	3.1052	-0.257706			139.315	1.07099	1.10247	1.01101	1.11848	1.27376	1.11697	1.0143	0.939733	1.02201	0.927447	0.856256	0.918578	0.992248	1.07639	0.864635	1.04846				3.00419	2.96638			40.13	11.65	9.79	10.33
13.3125	3.56295	96.4347				13.3125	3.53569	80.7291				-0.63015	-0.303833	-0.779509			3.38969	3.21253	-0.17716			159.315	0.980346	0.995162	0.946311	0.847572	1.01791	1.19621	0.880301	1.05245	0.943762	0.879875	0.792298	1.00503	1.09968	1.13247	1.01037	0.942211				3.84262	2.86717			45.7	11.07	9.6	10.01
15.3143	3.57778	96.857				15.3143	3.54543	81.193				-0.207463	-0.25575	-0.0779273			3.23394	3.20382	-0.0301208			179.318	0.991532	1.10316	0.868856	0.840055	0.986529	1.14101	0.927978	0.863903	0.919468	0.577342	0.716127	0.983478	1.1046	0.799948	0.784465	1.15407								51.27	1.76	1.39	1.73
17.3166	3.58051	98.0456				17.3166	3.56741	80.8067				-0.50478	-0.22075	0.342618			3.13654	3.11475	-0.0217938			199.311	1.03048	1.10984	1.00129	0.914188	1.05952	1.15425	0.865902	0.851706	0.959069	0.871503	1.13674	0.940116	0.872345	0.88145	1.08072	0.967993								56.98	1.62	1.38	1.48
19.3179	3.58754	96.5828				19.3179	3.54679	81.0594				-0.662263	-0.050596	-0.559282			3.31567	3.27413	-0.0415323			219.316	1.03544	0.997935	1.01224	0.748535	1.05697	0.980851	0.920316	1.15536	0.969478	1.17918	0.903724	0.90608	1.03429	0.935866	0.988138	1.08446								62.55	1.55	1.42	1.66
21.3125	3.56742	96.342				21.3125	3.56019	80.7823				-0.61635	-0.159626	-0.773655			3.64784	3.61178	-0.0360673			239.315	0.974522	0.976761	0.994523	1.03289	0.885691	1.05945	1.05087	0.688235	1.00721	1.04832	0.984569	0.963782	0.816322	1.05883	0.81992	1.06784
23.3119	3.57938	98.724				23.3119	3.53729	80.9121				-0.493913	-0.141515	-0.774036			3.29325	3.25682	-0.036435			259.312	0.974949	1.052	0.911741	1.08887	1.16472	0.970926	0.979824	1.00935	1.0575	1.03438	1.13128	1.15944	0.980234	0.78306	0.987395	0.914392
25.3167	3.57267	97.4717				25.3167	3.54269	80.9056				-0.496849	0.0886105	-0.967561			3.27334	3.22575	-0.0475911			279.311	0.951184	1.06565	1.02145	0.986479	0.967747	0.993421	1.20776	1.32471	1.05544	0.872304	1.00499	1.04273	1.17871	0.855666	0.779736	0.884234
27.3124	3.57715	96.8523				27.3124	3.55525	80.6899				-0.230584	-0.211333	-0.849939			3.12125	3.0811	-0.0401531			299.318	1.13587	1.03149	0.922398	0.735654	1.17085	0.963567	1.01675	1.09981	1.05573	1.07942	1.2035	1.03142	1.12814	0.975463	0.971627	1.04751
29.3167	3.56846	98.3968				29.3167	3.55292	80.3705				-0.185056	0.304782	-0.145707			2.90263	2.86497	-0.0376666			319.315	0.969127	1.00551	0.882977	0.836728	0.914152	1.42404	1.10485	0.996601	1.07795	1.10482	0.900669	1.08996	0.9556	0.843618	0.967646	0.843396
31.3136	3.58833	99.0718				31.3136	3.5458	80.5761				-0.55464	0.372482	-0.44175			3.03067	2.96237	-0.0682993			339.313	1.06064	0.95248	0.919712	1.03288	0.900693	1.32841	1.0269	1.00146	0.971737	0.918129	1.01051	1.06405	0.979287	0.801935	0.833981	1.05615
33.3155	3.5683	98.8059				33.3155	3.54498	80.7861				-0.657058	0.366013	-0.284043			3.62581	3.52259	-0.103219			359.31	0.861662	1.04845	0.965615	1.05258	0.806722	1.09689	0.905373	0.940352	1.02352	0.882883	0.836159	1.00859	0.972873	0.933083	0.969338	1.09878
35.3156	3.56986	97.4981				35.3156	3.56516	80.6393				-0.454197	0.422737	0.254			3.72982	3.69706	-0.032759			379.313	1.05014	1.05001	0.912976	1.11916	1.0511	1.21782	0.98998	1.12215	1.00842	0.978067	1.13841	1.02002	0.858352	0.898094	0.951296	1.10624
37.3169	3.58014	98.4435				37.3169	3.54184	80.6483				-0.593227	0.369976	-0.450736			3.41222	3.22649	-0.185731			399.315	1.00759	0.965612	1.00271	0.972777	0.931467	1.15848	0.904563	0.926941	0.943511	0.936245	0.967897	1.05254	0.972291	0.893825	0.816781	1.02145
39.3146	3.58168	98.3699				39.3146	3.54171	80.9529				-0.176808	0.412647				3.44618	3.39137	-0.0548083			419.312	1.08126	1.11028	0.879162	1.14503	1.03926	1.27633	0.993216	0.701545	0.979607	0.909475	0.979302	0.887565	0.897629	0.893359	0.954903	1.06074
41.3162	3.57478	97.8918				41.3162	3.55718	80.4912				-0.801333	-0.575278				3.18689	3.13562	-0.0512738			439.315	0.91054	0.928821	1.01517	1.1497	0.929866	1.06333	1.06979	0.957125	0.971233	1.09465	1.01437	0.947808	0.960897	1.26561	1.0055	0.981291
43.3155	3.57934	98.6359				43.3155	3.56783	80.4962				-0.590833	-0.45685				3.19613	3.17892	-0.0172179			459.312	1.02925	0.996973	0.874877	0.817658	1.04222	0.881586	0.752745	1.00573	0.88873	1.04802	1.14726	0.910256	0.989257	0.951965	0.715059	1.01647
45.3154	3.58448	97.5928				45.3154	3.54539	80.672				-0.78515	0.66365				3.1698	3.148	-0.0217952			479.312	0.862327	0.931654	0.938723	1.03364	0.98282	1.35928	0.997301	1.30726	0.946163	1.02681	0.880167	0.911814	0.871811	1.09965	1.04569	0.97506
47.3162	3.56356	98.7886				47.3162	3.53952	80.5386				-0.401067	0.801233				3.27717	3.19968	-0.0774859			499.316	0.982297	0.996686	0.777251	0.630602	1.00791	1.39076	1.01655	0.44447	1.00243	1.10465	1.08476	1.0308	1.06447	1.09438	1.02101	0.978595
49.3154	3.57761	97.8752				49.3154	3.54994	80.1106				-0.56185	-0.976117				3.16029	3.13427	-0.0260218			519.315	0.435123	0.456675	0.215279	0.411447	0.811164	1.07912	0.519915	0.600467	0.871579	0.902287	1.05271	1.04893	0.888501	0.791146	0.818612	1.12554
51.315	3.59474	98.2233				51.315	3.5325	80.9634				-0.922359	-0.57336									539.312	0.325516	0.466583	0.018378	0.334064	0.243344	0.4434	0.1815	0.170505	0.395173	0.266463	0.281046	0.705937	0.839192	0.873625	0.0602706	0.415395
53.3163	3.58133	97.7479				53.3163	3.55491	80.5747				-0.787671	0.145235									559.311	0.314146	0.307522	0.16648	0.374367	0.229655	0.598946	0.038755	0.33556	0.33409	0.347399	0.445301	0.472158	0.371862	0.822978	0.156985	0.44972
55.3141	3.56932	97.8925				55.3141	3.54539	80.7862				-0.849112	-0.495494									579.315	0.334198	0.215106	0.0638156	0.278983	0.141532	0.376722	0.22533	0.325105	0.361989	0.42907	0.531863	0.345191	0.446203	0.693899	0.259769	0.444622
57.3113	3.5661	97.8178				57.3113	3.54907	80.644				-0.816598	-0.612489									599.313	0.17241	0.168303	0.104596	0.256217	0.350932	0.599414	0.330244	0.0311341	0.43762	0.242447	0.256849	0.3078	0.264682	0.48043	0.303967	0.249532
59.3145	3.57444	98.3805				59.3145	3.55616	80.2969				-0.8495	-0.237									619.313	0.179269	0.102001	0.148529	0.0152719	0.353007	0	0.0859376	0.255987	0.34252	0.29338	0.476814	0.152802	0.380194	0.383789	0.377938	0.115068
61.313	3.57039	97.6612				61.313	3.54924	80.2155				-0.304262	-0.58106									639.314	0.21562	0.123205	0.326287	0.124482	0.140251	0.418534	0.113392	0.170098	0.403994	0.150561	0.270312	0.108721	0.24368	0.372356	0.279644	0.0473522
63.315	3.58361	98.1372				63.315	3.54282	80.9072				-0.287	-0.457567									659.313	0.220425	0.0414472	0.293067	0.360884	0.00499931	0.0193904	0.292224	0.147907	0.0982981	0.198067	0.0601891	0.128275	0.00462917	0.253748	0.460995	0.185045
65.316	3.59024	98.0287				65.316	3.55405	80.5765				-0.47275	-0.534083									679.316	0.0387581	0.159187	0.293987	1.14486	0.107373	0.211928	0.650308	0.135422	0.0649809	0.0060693	0.178812	0.22748	0.151617	0.144051	0.218479	0.0566391
67.313	3.56772	97.925				67.313	3.55301	80.87				-0.462256	-0.525933									699.315	0.0542625	0.305133	0.398735	1.11661	0.314719	0.488799	0.684402	0.598279	0.179051	0.275747	0.450948	0.0515721	0.0531949	0	0.546034	0.340554
69.3119	3.5771	98.9191				69.3119	3.54266	80.3476				-0.244212	-0.652433									719.313	0.344269	0.736246	0.81589	1.55864	0.750127	0.357355	1.40203	0.711407	0.231633	0.454181	0.602003	0.36969	0.161066	0.306474	1.05479	0.426135
71.3106	3.57698	98.2247				71.3106	3.554	80.6771				-0.44135	-0.525733									739.316	0.976882	1.17032	0.932963	2.22103	0.932121	1.20077	1.7539	1.13353	0.341737	0.871267	0.676659	0.583004	0.556087	0.205123	1.31519	0.753654
73.3155	3.57443	98.1006				73.3155	3.55482	80.5607				-0.157769	-0.2916									759.316	1.69923	1.76951	1.35731	2.26501	1.31056	1.68351	2.2559	1.84749	0.754411	1.53473	0.987126	0.773138	0.692607	0.30524	1.79598	0.982246
75.3165	3.59184	98.5862				75.3165	3.55666	80.6086				-0.817281	0.509567									779.311	2.15057	2.08741	1.745	2.84989	1.60817	2.34231	2.30433	2.46014	1.01663	2.09139	0.827553	1.02181	0.946707	0.593067	2.12828	1.23148
77.3127	3.57339	98.9392				77.3127	3.56222	80.2752				-0.533553	0.566917									799.312	2.26583	2.34161	1.9646	2.93677	2.24643	3.18919	2.54231	2.66169	1.30533	2.58838	0.766681	1.07981	1.23623	0.500052	2.45001	1.66552
79.3145	3.58688	98.0963				79.3145	3.55687	80.6326				-0.445	0.665933									819.312	2.55246	2.55218	2.39842	3.03216	2.4469	3.61312	2.49954	2.99439	1.51038	2.82219	1.23735	1.09594	1.66309	0.839317	2.61135	2.11806
81.3156	3.58153	98.8057				81.3156	3.54314	80.2084				-0.425518	0.81145									839.312	2.51588	2.61903	2.49143	3.28349	3.19534	3.73331	2.72543	3.14235	1.57526	3.01979	1.23581	1.1769	1.7687	0.824913	2.62222	2.30193
83.3157	3.57928	97.2457				83.3157	3.56844	80.7074				-0.449998	1.014									859.314	2.54458	2.62573	2.61372	3.36721	3.15499	3.9777	2.83486	3.50935	1.69457	3.09359	1.07891	1.2871	1.95249	1.33499	2.72251	2.38403
85.3169	3.56257	98.8995				85.3169	3.54102	80.4121				-0.311395	-0.393667									879.315	2.64406	2.61619	2.64175	3.55866	3.60016	4.11203	2.94193	3.32592	1.66464	3.20108	1.01984	1.33628	1.94098	1.17806	2.8411	2.68016
87.3129	3.57441	98.8205				87.3129	3.55448	80.5421				-0.492717	-0.440917									899.311	2.67429	2.70816	2.80006	3.61011	3.55269	4.15137	2.72472	3.57044	1.78835	3.01484	1.28437	1.51861	2.02657	1.48367	2.73505	2.70331
89.3152	3.57602	99.2762				89.3152	3.54239	80.5809				-0.47855	-0.430283									919.313	2.7264	2.71854	2.76064	3.61011	3.81402	4.55553	2.79986	3.51227	1.73634	3.2603	1.34448	1.41454	2.06466	1.83183	2.87238	2.83381
91.3169	3.57996	97.8868				91.3169	3.54999	80.977					-0.306117									939.313	2.82921	2.66317	2.80541	3.61011	3.78875	4.3579	2.83256	3.66587	1.78601	3.11362	1.3387	1.45295	2.0338	2.05189	2.7851	2.79896
93.3137	3.57863	98.2754				93.3137	3.53975	80.5906					-0.440783									959.311	2.71242	2.57328	2.94794	3.61011	3.6724	4.11392	2.78554	3.66	1.82118	3.08109	1.34835	1.53923	2.08919	1.85155	2.82606	2.77484
95.3168	3.59205	98.9155				95.3168	3.56033	80.7566					-0.5409									979.314	2.63259	2.6568	2.97739	3.61011	3.93771	4.25389	2.77787	3.66689	1.72948	3.15923	1.20277	1.41965	2.11019	1.89776	2.82665	2.71847
97.3136	3.58831	98.6507				97.3136	3.5791	80.4725					-0.418117									979.314							2.81635		1.78968	2.94521	1.3074	1.37783	2.02711	2.21418	2.74949
99.3145	3.59502	98.0201				99.3145	3.55078	80.8404					0.675333																3.00419								2.74908
101.313	3.57862	97.055				101.313	3.56899	80.3678					0.587583																2.87317								2.87384
103.313	3.57141	98.9424				103.313	3.5553	80.2988					0.280167																2.67658								2.96638
105.313	3.58149	98.806				105.313	3.55476	80.7117																					2.96772								2.87283
107.314	3.58079	98.3179				107.314	3.54422	80.5105
109.312	3.57258	99.6393				109.312	3.54735	80.2783
111.315	3.56965	98.3449				111.315	3.54934	81.1951
113.317	3.5844	98.9344				113.317	3.55581	80.511
115.316	3.58485	97.8212				115.316	3.55141	80.2542
117.317	3.58454	97.3533				117.317	3.56037	80.7274
119.316	3.59493	98.1369				119.316	3.54637	80.4884
121.314	3.57787	98.2703				121.314	3.557	80.4478
123.311	3.58025	98.2976				123.311	3.55683	80.4122
125.313	3.58043	99.3004				125.313	3.56584	80.1321
127.313	3.58204	98.632				127.313	3.56469	79.9857
129.313	3.58709	98.7553				129.313	3.55573	80.3855
131.314	3.59323	99.1182				131.314	3.54921	80.0417
133.312	3.58165	100.202				133.312	3.57007	79.8716
135.312	3.58303	99.1657				135.312	3.56718	80.2769
137.317	3.59256	99.0858				137.317	3.58031	80.202
139.314	3.60482	97.1056				139.314	3.56946	80.335
141.312	3.57094	98.6413				141.312	3.53556	80.1645
143.313	3.58453	99.8722				143.313	3.57098	79.8334
145.314	3.57496	97.8237				145.314	3.57902	79.8097
147.315	3.57674	96.7896				147.315	3.56874	80.4256
149.316	3.57683	96.841				149.316	3.55517	80.0824
151.316	3.58001	97.926				151.316	3.55733	80.2794
153.314	3.57503	95.5553				153.314	3.55379	79.7028
155.312	3.58052	98.3027				155.312	3.54099	80.1252
157.314	3.56822	97.266				157.314	3.5551	79.6782
159.313	3.56498	97.2543				159.313	3.58745	80.2999
161.316	3.55708	96.0976				161.316	3.57393	80.339
163.316	3.55941	94.688				163.316	3.55448	79.8071
165.313	3.55314	95.3147				165.313	3.5519	80.4716
167.315	3.55186	94.7451				167.315	3.55985	80.0494
169.316	3.52434	96.124				169.316	3.53976	80.2121
171.315	3.52863	97.274				171.315	3.5308	80.0376
173.317	3.51219	97.5699				173.317	3.55346	79.5142
175.316	3.50539	97.1241				175.316	3.55928	79.2865
177.312	3.48451	97.1847				177.312	3.56965	79.7507
179.316	3.48294	97.6392				179.316	3.54825	79.8551
181.316	3.45574	97.0085				181.316	3.53485	79.1774
183.312	3.44337	98.1615				183.312	3.54833	79.0563
185.314	3.43246	99.2079				185.314	3.54984	79.2311
187.316	3.42459	98.0683				187.316	3.54996	79.3401
189.317	3.40256	97.0212				189.317	3.54283	78.8079
191.315	3.39486	97.2584				191.315	3.55631	79.2931
193.312	3.37392	98.9226				193.312	3.52843	79.6206
195.313	3.37858	97.6405				195.313	3.53103	79.4648
197.312	3.35503	98.0233				197.312	3.55995	79.1925
199.313	3.33234	98.1065				199.313	3.52937	78.6304
201.313	3.33349	97.1064				201.313	3.54909	78.9363
203.314	3.33068	97.7564				203.314	3.54947	79.3504
205.317	3.31525	99.1239				205.317	3.55042	79.2553
207.314	3.30042	98.754				207.314	3.52892	78.9622
209.314	3.29785	98.9795				209.314	3.5483	79.1771
211.314	3.28334	99.0178				211.314	3.53789	79.4743
213.312	3.26978	98.7401				213.312	3.54428	79.3892
215.312	3.25676	98.8382				215.312	3.53155	79.4144
217.314	3.25747	98.9546				217.314	3.54944	78.9022
219.316	3.24809	99.3855				219.316	3.52703	78.985
221.316	3.24213	99.1712				221.316	3.54012	79.4648
223.316	3.22627	99.3875				223.316	3.51783	78.9366
225.316	3.21677	98.0324				225.316	3.54592	78.8825
227.313	3.21582	99.3175				227.313	3.51538	79.3138
229.315	3.1896	100.243				229.315	3.52755	78.8321
231.316	3.18842	98.9893				231.316	3.5233	79.4903
233.314	3.18602	98.2619				233.314	3.51729	79.214
235.315	3.17656	100.207				235.315	3.51801	79.3343
237.311	3.16201	98.2375				237.311	3.52676	78.8022
239.313	3.16708	98.8862				239.313	3.5326	79.3932
241.315	3.16665	99.5034				241.315	3.51177	79.2668
243.315	3.14321	99.7253				243.315	3.52161	79.1351
245.313	3.14414	97.4565				245.313	3.53599	79.7191
247.312	3.13339	98.9722				247.312	3.51558	79.3468
249.314	3.13072	98.3071				249.314	3.54148	79.1835
251.312	3.11977	99.1075				251.312	3.52542	79.4251
253.312	3.10586	99.1542				253.312	3.52434	80.0284
255.317	3.09243	99.0321				255.317	3.50266	79.269
257.316	3.11699	98.477				257.316	3.53107	79.7754
259.313	3.10438	98.1148				259.313	3.52879	79.8288
261.314	3.09494	98.7394				261.314	3.52484	79.2368
263.314	3.07746	98.2573				263.314	3.53242	79.6231
265.313	3.07731	99.3218				265.313	3.50541	79.5628
267.317	3.09103	99.4476				267.317	3.51401	79.4635
269.312	3.06963	99.2004				269.312	3.51637	79.2472
271.311	3.07915	99.5248				271.311	3.51026	79.6689
273.312	3.07746	99.8595				273.312	3.52479	79.7928
275.312	3.0612	99.3727				275.312	3.49947	80.065
277.314	3.07075	99.6599				277.314	3.4917	79.6495
279.312	3.06309	99.2329				279.312	3.5176	79.6922
281.313	3.05839	98.647				281.313	3.52266	79.648
283.311	3.03065	99.3654				283.311	3.51573	80.1129
285.311	3.04174	99.5127				285.311	3.51872	80.2553
287.317	3.03289	99.8238				287.317	3.49282	80.1483
289.313	3.0456	98.52				289.313	3.50329	80.11
291.313	3.03341	98.5301				291.313	3.50321	80.1753
293.315	3.03117	99.2498				293.315	3.52032	79.9356
295.317	3.03657	97.3534				295.317	3.50565	79.792
297.315	3.03627	98.1893				297.315	3.49862	79.9129
299.312	3.02837	98.4431				299.312	3.51461	79.9256
301.312	3.01972	97.6319				301.312	3.52418	79.7375
303.313	3.02591	99.5793				303.313	3.50457	80.2071
305.315	3.03213	99.8354				305.315	3.51249	80.0934
307.314	3.00875	98.1272				307.314	3.50493	80.4432
309.316	3.00897	99.3041				309.316	3.51983	80.356
311.314	3.0134	98.4535				311.314	3.48902	80.3805
313.312	3.02651	98.7855				313.312	3.49672	79.9881
315.314	3.0156	100.033				315.314	3.49109	80.373
317.312	3.0105	99.1979				317.312	3.50824	80.2403
319.315	3.01464	98.0806				319.315	3.47846	80.2737
321.314	3.01791	99.3104				321.314	3.48871	80.311
323.313	3.0221	97.9568				323.313	3.48408	81.1616
325.314	3.01939	98.4				325.314	3.49982	80.1692
327.315	3.01787	97.5082				327.315	3.49644	80.2868
329.311	3.01178	97.2886				329.311	3.50282	79.8662
331.317	3.02021	98.23				331.317	3.51378	80.6576
333.316	3.01842	98.4809				333.316	3.50689	80.0815
335.316	3.00795	96.3275				335.316	3.5102	80.3932
337.316	3.0126	97.8118				337.316	3.5107	80.1171
339.312	3.01735	96.3386				339.312	3.4972	80.6916
341.317	3.00971	97.2616				341.317	3.49254	80.1585
343.315	3.02038	99.0862				343.315	3.49161	80.7614
345.317	3.02689	97.974				345.317	3.4894	80.5312
347.314	3.02029	98.86				347.314	3.48777	80.6901
349.315	3.01776	99.0974				349.315	3.47157	80.5766
351.316	3.00688	97.4652				351.316	3.49064	81.0849
353.312	3.00537	97.6218				353.312	3.48421	80.7835
355.314	3.01729	98.2857				355.314	3.46999	80.8722
357.317	3.02062	98.6995				357.317	3.47545	80.3199
359.313	3.01819	98.2772				359.313	3.50523	80.5523
361.316	3.01611	97.7474				361.316	3.47718	80.2508
363.317	3.01945	97.1225				363.317	3.49991	81.0543
365.316	3.00906	97.8981				365.316	3.47516	80.8759
367.316	3.01895	98.0849				367.316	3.49569	80.6186
369.317	3.03392	99.9094				369.317	3.47744	80.1638
371.313	3.02055	99.2949				371.313	3.46333	80.7572
373.314	3.02808	99.9105				373.314	3.47013	80.5493
375.312	3.03379	99.3797				375.312	3.48477	80.3984
377.311	3.02479	98.0319				377.311	3.47895	80.9342
379.312	3.03042	97.5845				379.312	3.49541	80.2862
381.315	3.03621	98.0565				381.315	3.47931	80.2916
383.312	3.03037	98.3758				383.312	3.46937	80.7217
385.312	3.03117	99.3362				385.312	3.46934	80.8149
387.313	3.03905	100.422				387.313	3.48314	80.9489
389.313	3.03918	99.5781				389.313	3.4783	80.5443
391.315	3.0279	98.1647				391.315	3.45569	80.5521
393.315	3.02923	98.1509				393.315	3.47184	80.6376
395.313	3.04308	98.448				395.313	3.46312	80.8784
397.314	3.04435	96.441				397.314	3.47584	80.5894
						399.316	3.47444	80.9065
						401.311	3.44876	80.7499
						403.317	3.47157	80.8939
						405.315	3.46857	80.6363
						407.314	3.48075	80.1909
						409.312	3.46818	80.4588
						411.311	3.45955	80.8498
						413.313	3.45718	80.7947
						415.313	3.45901	80.49
						417.316	3.47553	80.4475
						419.313	3.43957	80.5693
						421.317	3.45101	80.7818
						423.315	3.46602	80.6847
						425.313	3.46963	80.3369
						427.311	3.45094	79.835
						429.312	3.45955	80.8098
						431.315	3.46879	80.3443
						433.315	3.45542	80.0899
						435.315	3.45194	80.1104
						437.313	3.45671	80.3991
						439.314	3.46158	80.1059
						441.317	3.46664	80.2283
						443.315	3.4651	80.2943
						445.312	3.4429	80.4222
						447.315	3.46508	80.4331
						449.316	3.44909	79.8175
						451.315	3.45805	80.2832
						453.317	3.44645	80.2623
						455.317	3.458	80.4049
						457.311	3.47082	80.5591
						459.313	3.45457	80.0539
						461.316	3.47159	80.4816
						463.315	3.49046	80.3608
						465.312	3.49205	80.2218
						467.315	3.47783	81.0422
						469.313	3.48811	80.2923
						471.315	3.53088	80.6588
						473.312	3.52292	80.7111
						475.313	3.54754	80.4799
						477.313	3.54941	80.4225
						479.315	3.58456	80.2517
						481.313	3.58773	80.5537
						483.314	3.61809	80.2735
						485.313	3.64026	80.1236
						487.312	3.64546	80.1341
						489.312	3.67298	80.2856
						491.315	3.6801	79.6097
						493.317	3.71089	79.8282
						495.316	3.69555	79.6747
						497.312	3.71505	80.2023
						499.317	3.74037	79.533
						501.312	3.74598	79.0954
						503.312	3.76904	78.7688
						505.316	3.76009	78.9531
						507.316	3.78028	79.0546
						509.316	3.76413	78.7228
						511.313	3.78591	78.9652
						513.313	3.78342	78.3136
						515.314	3.79499	78.4331
						517.315	3.81319	78.9008
						519.317	3.77685	78.3017
						521.312	3.80987	78.288
						523.314	3.81493	77.9236
						525.314	3.80331	78.7259
						527.314	3.80906	77.9234
						529.316	3.80165	78.3229
						531.316	3.82531	77.5218
						533.314	3.79246	77.8404
						535.317	3.8417	77.6587
						537.314	3.83903	77.4654
						539.314	3.83025	77.551
						541.312	3.82524	77.3789
						543.312	3.83523	77.1802
						545.314	3.82901	77.6767
						547.317	3.82096	76.9493
						549.316	3.84041	77.4253
						551.316	3.84993	76.3389
						553.312	3.8298	76.4648
						555.315	3.83421	76.2122
						557.313	3.82626	76.5644
						559.316	3.82684	76.0334
						561.315	3.87043	75.8631
						563.316	3.83336	76.6167
						565.314	3.83409	76.2484
						567.315	3.86143	75.8719
						569.316	3.81738	75.9165
						571.312	3.84259	75.3197
						573.315	3.83109	75.6329
						575.314	3.84276	75.9281
						577.313	3.8433	75.5535
						579.312	3.86071	75.2692
						581.312	3.85033	75.2666
						583.318	3.84908	75.3678
						585.317	3.86973	74.7718
						587.313	3.84019	74.9654
						589.312	3.85727	75.1412
						591.312	3.83216	74.7911
						593.313	3.85661	74.7234
						595.318	3.84505	74.6633
						597.314	3.82533	74.848
						599.311	3.85683	74.0165
						601.316	3.8395	74.4395
						603.314	3.81724	74.1298
						605.313	3.84192	74.3159
						607.314	3.83993	74.5091
						609.317	3.85172	74.4141
						611.315	3.85243	74.3533
						613.317	3.85218	73.3482
						615.314	3.84664	73.5612
						617.313	3.84667	73.4213
						619.314	3.87173	73.7673
						621.313	3.84093	73.5761
						623.313	3.85175	73.6181
						625.317	3.85256	72.8059
								72.9191
								72.8879
								72.6788
								72.4231
								73.1056
								72.4507
								72.621
								72.6444
								72.2203
								72.4724
								72.3018
								72.0852
								72.349
								71.9706
								71.8002
								72.141
								72.0794
								71.6091
								71.5092
								71.2602
								71.3697
								71.1109
								71.7836
								71.1079
								71.0213
								70.9406
								71.0315
								70.6306
								70.8448
								70.8747
								70.6751
								70.8593
								70.2014
								70.2902
								70.6939
								70.4718
								70.1231
								70.3373
								69.7738
								69.9208
								70.028
								69.8234
								69.5853
								69.2414
								69.0085
								68.9881
								68.9355
								69.22
								66.4867
								71.3015
								71.6375
								71.9367
								70.7927
								70.7817
[truncated: 45 more columns]

## Sheet: Fig. 3
Panel a				Panel b												Panel c					Panel d
Basal NADH				Time	2Ca pyruvate				0Ca pyruvate							Max. NADH production					Time (s)	2Ca																					0Ca
Glucose	Pyruvate			0	0.850287	1.02528	1.02507	0.762043	0.890498	0.944121	0.939933	1.01136				2Ca2+	0Ca2+				0	1.00029	0.993688	0.916354	0.913689	0.914591	0.886836	0.893762	0.888196	0.918223	0.936774	0.825529	0.857071	0.915356	0.900575	0.909315	0.901674	0.945748	0.944039	0.867953	0.865953	0.858882	0.837851	0.821003	0.897107	0.851951	0.890111	0.886193	0.898343
17.8498	17.9679			19.3149	0.79082	0.967818	0.856804	0.864421	0.924841	1.01084	0.941944	0.965231				1.6942	1.73945				5.0083	0.99842	0.99163	0.930923	0.924228	0.921829	0.906819	0.912404	0.888196	0.927193	0.94668	0.844295	0.874892	0.915356	0.915561	0.909315	0.901674	0.945748	0.944039	0.867953	0.865953	0.858882	0.837851	0.857622	0.911546	0.876557	0.905112	0.886193	0.915793
14.218	23.6341			39.3139	1.01423	0.9365	0.914928	0.826329	0.986803	0.916392	0.939251	0.880719				1.37085	1.24029				10.004	0.997382	0.991724	0.947383	0.945018	0.943707	0.922307	0.926902	0.888196	0.944168	0.956499	0.864509	0.889432	0.915356	0.936948	0.909315	0.901674	0.945748	0.944039	0.867953	0.865953	0.858882	0.875516	0.886995	0.92471	0.898498	0.918528	0.91422	0.929701
11.7515	12.9283			59.3144	0.957989	1.01269	0.90239	0.977054	0.922836	0.881697	0.979852	1.00663				1.51911	2.004				15.0066	0.99802	0.991453	0.961461	0.960689	0.959894	0.940465	0.942039	0.888196	0.953352	0.962228	0.880469	0.904481	0.927862	0.950914	0.909315	0.901674	0.953178	0.951569	0.890239	0.890722	0.883545	0.901635	0.908664	0.935872	0.915254	0.930253	0.930252	0.94411
8.20706	14.6784			79.3159	0.979225	1.03496	0.973221	0.8232	0.918881	0.973371	0.82817	0.923176				2.08554	1.94705				20.0022	0.998227	0.993613	0.972774	0.971362	0.966803	0.952067	0.952487	0.907848	0.959899	0.965382	0.895428	0.91157	0.949604	0.962899	0.921019	0.919848	0.961778	0.961606	0.91395	0.918051	0.908355	0.922213	0.927491	0.946416	0.929897	0.939083	0.947384	0.955913
9.50937	17.8813			99.3159	0.962132	0.878147	0.9222	0.891489	0.954055	1.10357	0.983875	0.909334									25.0029	0.996736	0.994262	0.982984	0.979858	0.972416	0.961905	0.962151	0.92758	0.969406	0.96939	0.908109	0.926325	0.959775	0.969924	0.933598	0.946027	0.971815	0.967353	0.936426	0.941391	0.93029	0.913385	0.953536	0.95389	0.941998	0.946713	0.95956	0.963443
6.26782	21.5012			119.312	1.01001	0.992197	0.930084	1.07565	1.00843	1.0429	1.07742	1.00217									30.0045	0.996525	0.994316	0.986207	0.985581	0.983067	0.970123	0.968899	0.94542	0.972884	0.974738	0.917214	0.934245	0.964353	0.972723	0.95223	0.954503	0.977263	0.975548	0.955278	0.953584	0.945452	0.956387	0.96443	0.960014	0.951502	0.953298	0.969485	0.968904
7.64579	10.437			139.315	1.03766	0.95734	0.9834	0.872872	0.978567	1.11165	1.0155	0.960209									35.0042	0.996525	0.994087	0.994253	0.992885	0.990134	0.977417	0.977554	0.958996	0.980468	0.978041	0.925736	0.94466	0.980971	0.980584	0.956309	0.963885	0.983692	0.982268	0.960688	0.963238	0.957035	0.968861	0.973931	0.965325	0.96129	0.959202	0.977536	0.977668
7.60995	15.0321			159.315	0.92487	0.998199	0.997408	0.917288	1.01447	0.971533	0.95569	1.05544									40.0028	0.998434	0.994195	0.996129	0.997399	0.994967	0.981677	0.981419	0.969221	0.983591	0.98307	0.936305	0.952819	0.980572	0.983601	0.971209	0.986284	0.986542	0.984572	0.96967	0.974878	0.971724	0.976061	0.975869	0.971245	0.967563	0.964402	0.984183	0.982387
23.4812				179.318	0.966822	0.951771	0.935153	0.938464	0.939044	1.04515	0.913352	0.957442									45.0015	0.996665	0.996032	0.999326	0.998781	1.00332	0.989912	0.987435	0.97794	0.985944	0.98859	0.94219	0.95533	0.988476	0.988111	0.970947	0.962104	0.991045	0.990891	0.984771	0.979925	0.976696	0.980672	0.979381	0.975138	0.97271	0.968808	0.988547	0.987014
11.0849				199.311	1.05975	0.996096	1.06424	1.06133	0.946698	1.04451	0.956059	1.0442									50.0031	0.99801	0.996266	0.999519	0.999408	1.00111	0.993474	0.991089	0.984725	0.990539	0.988144	0.950989	0.961652	0.992462	0.994396	0.979724	0.995104	0.994962	0.994242	0.987211	0.986679	0.988186	0.963425	0.999405	0.978688	0.977392	0.972497	0.989816	0.991162
12.6271				219.316	1.01252	1.07665	0.935417	1.03689	0.945495	0.971725	1.04352	1.01546									55.0017	0.998886	0.997586	1.00267	1.00271	1.00904	0.995521	0.994399	0.989893	0.992649	0.991837	0.956505	0.970249	0.998386	0.99105	0.983163	0.992152	0.997555	0.996569	0.990767	0.989004	0.989443	0.996061	0.997846	0.982974	0.979353	0.976645	0.99485	0.995072
16.5027				239.315	1.01081	0.993002	1.08296	1.00058	1.14796	1.04596	1.01868	0.998627									60.0044	0.999834	0.999573	1.00006	1.00234	1.00457	0.997828	0.995917	0.996698	0.995184	0.994197	0.961157	0.976039	1.00225	0.994498	0.988771	0.9854	1.00069	0.999579	0.998879	0.999372	0.994729	0.99814	0.995602	0.983347	0.983478	0.978093	0.997248	0.997678
14.1351				259.312	0.966415	0.95431	1.16141	1.10433	1.00687	1.03609	1.07106	0.962699									65.005	1.00105	1.00073	1.00376	1.00435	1.00144	0.99701	0.996912	0.998776	0.996923	0.997551	0.96705	0.97621	1.00372	0.99511	0.995903	0.996413	1.00218	1.00306	0.996161	0.998376	0.998353	1.0003	0.997999	0.987515	0.985956	0.980691	0.998945	0.999492
7.88543				279.311	0.965984	0.943441	1.02789	1.06111	1.05802	1.0056	0.981051	0.89238									70.0046	0.999563	1.00216	1.0014	1.00083	0.996585	0.996664	0.998334	0.999304	0.998503	0.998206	0.971225	0.979563	0.99668	1.00042	0.996821	0.993861	0.999981	1.00355	1.00386	1.00058	1.00107	1.00277	1.00344	0.987807	0.98538	0.983184	0.997653	0.99869
6.35964				299.318	1.04474	1.0009	1.04044	1.06553	1.00945	1.05625	0.992149	1.10408									75.0063	1.00037	1.0029	1.00207	1.00312	1.00287	1.00049	1.00005	1.00045	0.999033	0.999594	0.974159	0.982204	1.00656	0.998108	1.0002	0.995225	1.00158	1.00432	1.00074	0.999479	0.999682	1.00685	1.01035	0.98945	0.986151	0.985464	0.999945	0.999035
9.80009				319.315	1.11066	1.01686	1.09149	1.19873	1.06882	0.958569	1.11384	1.08188									80.005	1.0015	1.00461	1.00279	1.00319	1.00221	1.00099	1.00186	0.996648	0.99978	1.00093	0.978574	0.981858	1.00588	0.999804	1.0025	1.00273	1.00621	1.00576	1.00202	1.00356	1.00261	1.00925	1.00292	0.990696	0.988571	0.987251	0.999663	1.00334
				339.313	1.07947	1.14134	0.999797	1.05638	1.06859	0.967731	1.03851	1.04773									85.0055	1.00075	1.00479	1.00309	1.0009	1.00429	0.997671	1.00293	0.996303	1.00138	1.00259	0.981664	0.990892	1.00361	0.998667	1.00589	1.00477	1.00907	1.0065	1.00167	1.00535	1.00519	1.00744	1.00005	0.991556	0.990849	0.988458	1.00101	0.999034
				359.31	1.09551	1.12569	1.04902	1.08763	0.944646	0.998002	1.13125	1.06444									90.0061	1.00214	1.00567	1.00325	1.00598	1.00192	1.00089	1.00283	1.00143	1.00162	1.00097	0.988226	0.993203	1.0003	1.00324	0.998997	0.987988	1.00396	1.00525	1.00053	1.00399	1.00154	1.0075	1.00301	0.993008	0.993044	0.989882	1.00009	1.00059
				379.313	0.975936	0.988603	1.05715	1.22336	1.12795	0.901102	1.02892	1.10625									95.0048	1.00179	1.0047	1.00276	1.00232	1.00011	1.00003	1.00431	1.00086	1.00116	1.00126	0.990776	0.992571	1.00164	1.00249	1.00206	0.999185	1.00246	1.00422	1.00507	1.00403	1.00446	1.00642	1.00953	0.993861	0.994484	0.991256	1.0028	1.00221
				399.315	1.18416	1.0082	1.04952	1.15533	1.13709	1.01324	1.04998	1.01056									100.007	1.00403	1.00634	1.00091	1.00292	1.00061	1.00365	1.00282	1.00096	1.00299	1.00267	0.993181	0.994319	1.00549	1.00065	0.994648	0.999901	1.004	1.00621	1.00272	1.0041	1.00615	1.00373	1.00449	0.994101	0.993805	0.993006	1.00242	1.00067
				419.312	0.875417	0.995675	1.05199	1.09186	1.00517	0.901935	1.12903	1.07584									105.002	1.00179	1.00759	1.00046	0.996791	0.994452	1.00143	1.00204	1.00271	1.00352	1.00342	0.996181	0.996155	1.01131	1.00365	1.0037	1.00812	1.00338	1.00361	1.00351	1.00393	1.00453	1.0031	1.00611	0.996929	0.995274	0.993995	0.999845	1.00187
				439.315	0.538501	0.623078	0.836233	1.03364	0.866987	0.929899	1.0205	0.765216									110.004	1.00269	1.00601	0.998781	1.00079	0.994994	1.00364	1.00239	1.00027	1.00194	1.00093	0.995391	1.00038	1.00472	1.00183	1.01038	1.01063	1.00305	1.00347	1.00497	1.00234	1.00722	1.00568	1.00198	0.998633	0.994875	0.996309	1.00065	0.999285
				459.312	0.334423	0.473413	0.48556	0.632285	0.444501	0.578248	0.766544	0.638874									115.004	1.00176	1.00556	0.999787	1.00061	1.00208	0.999484	1.00219	1.00135	1.00258	1.00505	0.995995	1.00145	1.00243	1.00148	1.00324	0.994112	1.00167	1.00125	1.0022	1.00372	1.00234	1.00664	1.01106	1.00123	0.99428	0.997837	1.00004	1.001
				479.312	0.121209	0.163081	0.304447	0.578966	0.259902	0.246832	0.279405	0.413918									120.006	1.00152	1.00432	0.997331	0.996643	0.993786	1.00216	1.00329	1.00003	1.00169	1.00283	0.998453	1.00257	0.998632	0.999868	1.00534	1.00232	1.0029	1.00193	1.00388	1.00107	1.00258	0.996355	1.00328	0.999113	0.996183	0.998082	1.00052	0.99994
				499.316	0.0207481	0.204819	0.242665	0.315403	0.0872954	0.259333	0.153696	0.230944									125.005	1.00203	1.00561	0.999313	0.998199	0.998137	1.00108	0.999996	1.00204	0.999946	1.00204	1.00022	1.0022	0.996503	1.00171	1.00013	0.993226	1.00174	1.00018	1.00228	1.0011	1.00299	1.00413	1.00073	0.998031	0.996107	0.999844	0.999313	1.00189
				519.315	0.218118	0.236207	0.215165	0.355863	0.0985567	0.104127	0.160552	0.126802									130.001	1.00189	1.00354	1.00021	0.998785	1.00004	1.00041	0.999878	1.00075	1.00045	0.999393	1.00208	1.00124	0.999315	1.00027	0.995534	0.9971	1.00121	1.00025	1.00232	0.998017	0.997968	1.00363	0.998666	0.998239	0.999269	1.00012	1.00278	1.00261
				539.312	0.0866342	0.153769	0.0889178	0.198881	0.0476008	0	0.161304	0.0442798									135.009	1.00099	1.00155	1.00052	0.998624	1.00048	0.999725	0.999559	1.00377	0.998516	0.998257	1.00252	1.00455	1.00389	0.996021	1.00415	0.995393	1.00291	1.00086	1.00058	0.999202	0.998735	1.0005	0.993224	1.00015	0.99781	1.00181	1.00313	1.00142
				559.311	0.0202615	0.0242899	0.00169898	0.243323	0.00695846	0.055418	0	0.0898897									140.005	1.00175	1.00199	1.00111	1.00021	1.00386	0.999595	0.99753	1.00196	0.997991	1.0002	1.00025	1.00408	1.00334	0.998433	1.00359	1.003	0.999295	1.00175	1.00247	0.99691	0.999908	0.986547	0.998059	1.00013	0.999718	1.00185	0.998653	0.997953
				579.315	0.209349	0	0.0845317	0.192883	0.109167	0.070448	0.124251	0.0745978									145.001	1.00049	1.00148	0.997621	0.998854	1.00386	0.996094	0.997347	1.00126	0.999819	0.998354	1.00342	1.00049	0.996348	0.999971	1.00572	0.997637	0.997028	0.998853	0.999453	1.00039	0.998328	1.0005	0.998989	1.00266	0.999699	1.00384	0.997507	0.996892
				599.313	0.153113	0.168573	0.0856382	0.118954	0.164131	0.0837875	0.193741	0.0746983									150.004	0.999927	1.00203	0.997492	0.999972	0.997077	0.999369	0.997991	0.997859	0.998962	0.996189	1.00227	0.997909	0.995612	0.998833	0.995098	0.990656	0.996076	0.997659	0.995708	1.00261	0.995552	1.00292	1.00802	1.00258	0.999929	1.00362	0.998667	0.998602
				619.313	0.323589	0.27116	0.189934	0	0.393514	0.150013	0.51039	0.221991									155.003	0.999301	1.00215	0.995378	0.993387	0.998078	0.997013	0.997797	0.997375	0.994583	0.99334	1.00322	0.999698	1.00292	0.997936	0.997699	0.99149	0.995089	0.994627	0.996453	0.997069	0.996421	1.00743	1.00005	1.00358	1.0002	1.00457	1.00177	0.998541
				639.314	0.695367	0.194528	0.186691	0.18315	0.712949	0.463139	0.804118	0.369531									160.006	0.999638	1.00406	0.993809	0.990673	0.995691	0.995384	0.996872	0.998482	0.993147	0.993271	0.998867	0.983973	0.998193	0.994221	1.00199	1.00515	0.996209	0.994952	0.991845	0.995117	0.995529	1.00837	1.00261	1.00482	1.00153	1.00583	0.99698	0.995987
				659.313	1.0046	0.609068	0.328312	0.434291	1.27681	0.657401	1.12548	0.692357									165.006	0.998859	1.00295	0.993903	0.992424	0.995944	0.995317	0.995424	0.998425	0.995946	0.993587	1.00042	0.985965	1.00282	0.995305	0.995371	1.01137	0.995451	0.994401	0.994339	0.998521	0.997903	1.01129	1.00383	1.00196	0.999376	1.00469	0.998529	0.992004
				679.316	1.21475	0.823072	0.503652	0.857279	1.30734	0.62861	1.31746	1.01714									170.006	0.99833	1.00233	0.99116	0.990226	1.00048	0.995221	0.995093	0.998055	0.990609	0.994356	0.986689	0.985516	0.997076	0.995668	0.995369	1.01266	0.996687	0.993169	0.995904	0.998805	0.994325	1.01295	1.00597	1.00399	1.00199	1.00336	0.995502	0.999098
				699.315	1.23176	0.890034	0.641175	1.01924	1.39545	0.861718	1.38915	1.26927									175.002	0.995186	1.00047	0.992002	0.996221	1.00304	0.993452	0.995487	0.997312	0.993857	0.992979	0.986052	0.987887	1.01219	1.00933	0.987774	0.990213	0.997137	0.995116	0.996726	0.999025	0.989269	1.01251	0.999385	1.00601	1.00396	1.00325	1.00389	0.994622
				719.313	1.24766	1.0767	0.918981	1.59762	1.56703	0.970463	1.56873	1.53063									180.002	0.995007	0.999548	0.987219	1.00046	1.01409	0.996167	1.00163	1.00428	0.99985	0.994435	0.990326	0.993326	1.01248	1.02059	1.00533	1.00227	1.00527	0.999802	1.01688	1.01901	0.991616	1.01066	1.00543	1.00909	1.00564	1.00249	1.02175	0.993204
				739.316	1.46788	1.155	1.10302	1.75259	1.56644	1.09615	1.56879	1.63288									185.001	0.998556	1.00172	0.988002	1.00905	1.03031	1.00407	1.01182	1.03576	1.01279	0.996182	1.00069	0.997539	1.0309	1.04186	1.0182	0.985948	1.01683	1.00315	1.03113	1.02432	0.987518	1.01642	1.02496	1.01316	1.00943	1.00278	1.04657	1.00015
				759.316	1.4392	1.28008	1.16197	1.76447	1.73945	1.01943	1.6576	1.75333									190.001	1.00394	1.00477	0.993177	1.02437	1.04595	1.01485	1.02327	1.06435	1.02544	1.00388	1.01358	1.00597	1.03513	1.0675	1.05628	1.04332	1.03309	1.0127	1.04685	1.03879	0.985783	1.03926	1.04457	1.01794	1.01646	1.00411	1.07691	1.01242
				779.311	1.44714	1.06526	1.29104	1.82011	1.70793	1.04454	1.74279	1.65298									195.004	1.01108	1.01304	0.998445	1.04436	1.06928	1.03295	1.03661	1.08852	1.03991	1.01005	1.02919	1.01188	1.05079	1.09318	1.07071	1.05809	1.05021	1.02824	1.06158	1.05403	0.987675	1.06709	1.06485	1.02225	1.0262	1.00531	1.1106	1.02148
				799.312	1.43699	1.12025	1.34753	2.01559	1.70824	1.23803	1.83945	1.77028									200.006	1.02064	1.02175	1.00779	1.05846	1.09046	1.0446	1.05096	1.11491	1.05302	1.01887	1.04443	1.02287	1.06833	1.11394	1.09751	1.06932	1.0716	1.04872	1.08485	1.07886	0.992849	1.09587	1.09466	1.02815	1.03854	1.00683	1.14651	1.03528
				819.312	1.57818	1.22678	1.3778	1.81933	1.62464	1.12001	1.84212	1.69655									205.004	1.03251	1.03071	1.01726	1.07857	1.11824	1.05919	1.06456	1.14394	1.07052	1.03127	1.0583	1.0249	1.08928	1.14095	1.12509	1.12731	1.09668	1.07574	1.11314	1.10395	1.00007	1.12946	1.11695	1.03757	1.05192	1.00945	1.18784	1.05132
				839.312	1.53448	1.22732	1.50881	2.04137	1.64515	1.15837	1.87527	1.78402									210.006	1.04357	1.04	1.0283	1.09707	1.14012	1.07441	1.07759	1.16878	1.08372	1.04072	1.07383	1.03377	1.10917	1.16242	1.16253	1.15742	1.12215	1.10106	1.13072	1.1276	1.01058	1.15962	1.14079	1.0427	1.06496	1.01129	1.22463	1.06577
				859.314	1.6942	1.26426	1.36556	2.06615	1.64979	1.07584	1.86851	1.738									215.001	1.05431	1.0501	1.03921	1.11122	1.17373	1.09113	1.09188	1.1981	1.09576	1.04888	1.08635	1.03503	1.12876	1.17851	1.19388	1.19065	1.14887	1.12906	1.15886	1.14953	1.02357	1.18943	1.16836	1.05027	1.07818	1.01403	1.26012	1.07862
				879.315	1.5719	1.27016	1.42146	2.01275	1.67177	1.24029	1.98165	1.94705									220.003	1.06516	1.06057	1.04968	1.12806	1.1917	1.10604	1.10448	1.22538	1.11218	1.05856	1.10199	1.03863	1.15039	1.20564	1.21663	1.22301	1.18056	1.1661	1.18937	1.17952	1.04035	1.22047	1.19634	1.05929	1.09264	1.01741	1.2968	1.09501
				899.311	1.58873	1.37085	1.41282	2.03378	1.70882	1.08762	2.004	1.86247									225.002	1.07846	1.07211	1.05771	1.13978	1.21713	1.11814	1.11346	1.25285	1.12302	1.0692	1.11272	1.04777	1.15995	1.22001	1.25673	1.27471	1.20765	1.19426	1.21982	1.20273	1.05013	1.2471	1.23615	1.06264	1.10611	1.01855	1.33389	1.10947
				919.313	1.49971	1.26229	1.51911	2.08554	1.72457	1.08229	1.9473	1.88313									230.002	1.08747	1.08236	1.07015	1.15714	1.24256	1.13096	1.12483	1.27722	1.13555	1.07582	1.12322	1.05045	1.19079	1.23843	1.27791	1.26689	1.23745	1.22308	1.24409	1.22463	1.06183	1.27924	1.26403	1.0681	1.11832	1.02172	1.36615	1.12203
				939.313																	235.007	1.09707	1.09202	1.0792	1.16751	1.26371	1.14549	1.13594	1.30228	1.14713	1.08298	1.138	1.05123	1.1984	1.25217	1.30931	1.31553	1.26636	1.25488	1.26641	1.24639	1.07415	1.31505	1.26507	1.07438	1.13101	1.02412	1.40202	1.13385
				959.311																	240.001	1.10636	1.1039	1.08713	1.18203	1.28839	1.15597	1.14619	1.32587	1.15635	1.09251	1.15059	1.05743	1.21191	1.26848	1.32632	1.32732	1.29152	1.28378	1.29304	1.27011	1.08513	1.32128	1.2948	1.07908	1.14159	1.02584	1.43416	1.14605
				979.314																	245.001	1.11517	1.11254	1.09322	1.19448	1.31722	1.16699	1.15375	1.34648	1.16827	1.09847	1.16123	1.05925	1.22029	1.29038	1.34781	1.36275	1.31833	1.31147	1.32147	1.29645	1.10276	1.34685	1.32673	1.08217	1.15285	1.0294	1.46141	1.16087
																					250.002	1.12405	1.12218	1.10123	1.20393	1.33086	1.17952	1.16349	1.36948	1.17446	1.10524	1.17404	1.05775	1.23826	1.30424	1.3756	1.38152	1.34157	1.33717	1.34196	1.31521	1.1155	1.37924	1.34876	1.08647	1.16292	1.03087	1.49355	1.17027
																					255.001	1.13226	1.13078	1.10582	1.2123	1.35088	1.18809	1.17124	1.38867	1.18522	1.11057	1.18279	1.05761	1.24571	1.31673	1.38914	1.41136	1.36237	1.36085	1.36104	1.33204	1.12199	1.40644	1.36419	1.09193	1.17362	1.03318	1.52313	1.1883
																					260.002	1.13881	1.136	1.11229	1.22081	1.36648	1.20362	1.18021	1.40739	1.1902	1.11822	1.19227	1.0601	1.26239	1.32833	1.40442	1.43515	1.38653	1.3877	1.37805	1.35125	1.13364	1.41539	1.36239	1.0936	1.18256	1.03503	1.55881	1.1945
																					265.004	1.14553	1.14197	1.11716	1.22835	1.38737	1.21267	1.18888	1.42411	1.19527	1.12348	1.20003	1.06504	1.2671	1.3386	1.42422	1.45151	1.40453	1.40828	1.40148	1.36253	1.14347	1.41822	1.36359	1.09728	1.19197	1.03758	1.58429	1.21097
																					270.002	1.15228	1.14887	1.12206	1.23467	1.40185	1.21736	1.19477	1.44487	1.20062	1.12939	1.20694	1.05674	1.27953	1.35031	1.4447	1.48112	1.42226	1.42381	1.41564	1.37178	1.15114	1.42341	1.3766	1.10102	1.20157	1.03861	1.60998	1.21942
																					275.002	1.16047	1.15485	1.12867	1.24415	1.42209	1.22682	1.20324	1.46485	1.2068	1.1337	1.21533	1.05694	1.27749	1.36147	1.46005	1.50301	1.43981	1.44479	1.43403	1.39146	1.15821	1.43843	1.3899	1.10492	1.20971	1.04121	1.638	1.2297
																					280.003	1.16733	1.16144	1.13155	1.24981	1.42794	1.2332	1.2115	1.47981	1.21021	1.1365	1.21263	1.05716	1.2956	1.35763	1.47436	1.52816	1.45785	1.46286	1.45045	1.40211	1.16892	1.44381	1.39861	1.10587	1.21575	1.04309	1.66179	1.2401
																					285.004	1.17225	1.16642	1.13548	1.25771	1.44291	1.24333	1.21469	1.49654	1.21572	1.13886	1.22019	1.05014	1.30712	1.36602	1.49192	1.53214	1.47133	1.47674	1.46477	1.41382	1.17607	1.45614	1.41569	1.10656	1.22301	1.04344	1.69012	1.24773
																					290.003	1.17677	1.17128	1.13851	1.26386	1.4539	1.24739	1.21992	1.51026	1.21696	1.14271	1.22388	1.04896	1.30119	1.37407	1.50014	1.55353	1.48674	1.49334	1.47473	1.41852	1.18383	1.46728	1.43771	1.10934	1.23011	1.0451	1.71675	1.25418
																					295.002	1.1824	1.1744	1.14126	1.2695	1.4612	1.25402	1.22325	1.5294	1.22279	1.14511	1.22481	1.04747	1.31175	1.37182	1.5076	1.52511	1.50129	1.50852	1.48652	1.42985	1.18488	1.47651	1.43199	1.11165	1.23514	1.04689	1.73365	1.26356
																					300.006	1.18531	1.1778	1.14011	1.26652	1.47174	1.25743	1.22766	1.5428	1.22442	1.14729	1.22556	1.04866	1.31903	1.37785	1.51203	1.55908	1.51706	1.52254	1.49932	1.43556	1.19161	1.49388	1.45833	1.11429	1.24055	1.04716	1.75576	1.27283
																					305.002	1.19269	1.17964	1.14137	1.27241	1.48034	1.26694	1.23408	1.55551	1.22726	1.15055	1.22978	1.04436	1.31276	1.37974	1.52839	1.58656	1.52829	1.53745	1.50899	1.43887	1.20334	1.49907	1.45964	1.1147	1.24714	1.04729	1.78289	1.27892
																					310.006	1.19404	1.18615	1.14574	1.27662	1.48951	1.27221	1.23901	1.56819	1.22841	1.15276	1.23039	1.04131	1.31812	1.38206	1.53691	1.57204	1.54308	1.54908	1.51391	1.44293	1.20503	1.50482	1.47394	1.11538	1.25112	1.04773	1.79824	1.28449
																					315.006	1.19515	1.1887	1.1473	1.27751	1.49657	1.27636	1.24146	1.57801	1.23055	1.15509	1.23486	1.03729	1.31287	1.38428	1.54233	1.57305	1.55393	1.56215	1.51773	1.44612	1.2057	1.51154	1.48729	1.11864	1.25543	1.04857	1.81872	1.2902
																					320.003	1.20034	1.1925	1.14817	1.28053	1.50552	1.28214	1.24557	1.58752	1.23236	1.15611	1.23292	1.03435	1.31428	1.38927	1.54584	1.59729	1.56623	1.57553	1.5231	1.45049	1.21447	1.52029	1.49987	1.11728	1.26013	1.04869	1.82984	1.29427
																					325.003	1.20319	1.19629	1.14881	1.28368	1.50956	1.28347	1.24869	1.6033	1.2344	1.15749	1.2377	1.03678	1.32238	1.38856	1.55189	1.59473	1.5772	1.58387	1.52275	1.45288	1.21462	1.52783	1.50812	1.11917	1.26378	1.04893	1.84697	1.2979
																					330.002	1.20747	1.19935	1.15035	1.28419	1.5177	1.28757	1.25293	1.61083	1.23403	1.15732	1.24018	1.03388	1.32321	1.38742	1.55953	1.61189	1.58731	1.59309	1.52881	1.45098	1.22	1.54005	1.51987	1.11818	1.26913	1.04952	1.86505	1.30412
																					335.003	1.21142	1.20367	1.15223	1.28852	1.5209	1.28793	1.2535	1.62192	1.23585	1.15815	1.24619	1.02839	1.31821	1.38807	1.56181	1.61699	1.59783	1.60465	1.53081	1.45308	1.2209	1.54645	1.53104	1.12069	1.27146	1.04936	1.87643	1.30873
																					340.003	1.21303	1.20643	1.15288	1.28897	1.52937	1.28702	1.25777	1.62773	1.23749	1.15884	1.24635	1.03097	1.31508	1.39324	1.56051	1.62229	1.6075	1.61364	1.53111	1.45778	1.22587	1.55525	1.54767	1.12103	1.27635	1.04927	1.88979	1.31239
																					345.006	1.21586	1.20798	1.15478	1.2893	1.53206	1.29149	1.25949	1.63752	1.23913	1.16041	1.24773	1.02784	1.31772	1.3877	1.56021	1.61076	1.61555	1.62321	1.53677	1.45914	1.22719	1.5684	1.56174	1.12286	1.27891	1.0492	1.90459	1.31207
																					350.004	1.21914	1.21009	1.15629	1.29482	1.54242	1.29162	1.26038	1.64217	1.2396	1.15892	1.25363	1.02864	1.31406	1.39862	1.5558	1.62359	1.62454	1.62965	1.53471	1.45776	1.22346	1.57508	1.56336	1.12234	1.28461	1.04822	1.91853	1.31614
																					355.003	1.22284	1.21437	1.15864	1.29515	1.5437	1.29486	1.26485	1.64768	1.23796	1.15751	1.25367	1.02356	1.30956	1.3935	1.56951	1.62251	1.63022	1.63709	1.53902	1.46071	1.22776	1.57595	1.56825	1.12192	1.28892	1.0484	1.92959	1.31702
																					360.003	1.22499	1.21855	1.15851	1.29801	1.55019	1.29656	1.26636	1.65534	1.23928	1.15884	1.25819	1.02719	1.30918	1.39129	1.56345	1.62518	1.63249	1.64257	1.54061	1.45847	1.22728	1.58246	1.58735	1.1215	1.29138	1.0471	1.93524	1.32069
																					365.001	1.22731	1.22245	1.16223	1.30151	1.55447	1.29755	1.2687	1.66218	1.23944	1.16021	1.25859	1.02519	1.30827	1.3982	1.57218	1.6457	1.64347	1.64805	1.54573	1.45672	1.22869	1.59833	1.59509	1.12144	1.29454	1.04751	1.94776	1.32277
																					370.005	1.22976	1.22461	1.16646	1.30545	1.562	1.30395	1.27374	1.66657	1.23812	1.15987	1.26621	1.02211	1.30372	1.40337	1.56553	1.6259	1.64904	1.65424	1.54265	1.46037	1.22985	1.6035	1.60045	1.12163	1.29911	1.04688	1.95708	1.32355
																					375.006	1.23374	1.22673	1.1678	1.31175	1.56665	1.30345	1.27161	1.6714	1.23951	1.16131	1.26848	1.02039	1.29597	1.40446	1.57271	1.6334	1.65577	1.6644	1.54857	1.45731	1.2259	1.61007	1.61654	1.12316	1.30284	1.04706	1.96441	1.32356
																					380.006	1.23702	1.23075	1.16777	1.31126	1.56971	1.30604	1.27573	1.67637	1.23862	1.15875	1.26966	1.01891	1.30598	1.4086	1.56659	1.61752	1.66017	1.66863	1.55557	1.46088	1.22997	1.61593	1.6317	1.12433	1.30738	1.04777	1.97664	1.32524
																					385.002	1.24044	1.23385	1.17056	1.31397	1.57162	1.30555	1.27928	1.68392	1.23949	1.15898	1.27356	1.0206	1.30578	1.40958	1.57905	1.65176	1.66688	1.67444	1.55404	1.45583	1.22863	1.63117	1.62888	1.12545	1.31172	1.04765	1.98439	1.32886
																					390.006	1.24244	1.23649	1.17088	1.31671	1.57057	1.30707	1.27961	1.68239	1.23975	1.15859	1.27899	1.01996	1.29969	1.41372	1.58114	1.65258	1.6727	1.68228	1.55699	1.46109	1.23143	1.62931	1.64038	1.12533	1.31607	1.0476	1.99335	1.32831
																					395.003	1.24632	1.23793	1.17475	1.32168	1.58796	1.30821	1.28302	1.69176	1.23875	1.15724	1.28151	1.02121	1.29542	1.41613	1.58068	1.63558	1.67657	1.68735	1.56196	1.46239	1.23512	1.64146	1.63027	1.12857	1.32021	1.04779	1.99938	1.33075
																					400.002	1.24975	1.24036	1.17844	1.32537	1.5921	1.30601	1.28391	1.69447	1.2398	1.15806	1.28572	1.02113	1.28957	1.41911	1.58593	1.62345	1.68543	1.6934	1.56247	1.45579	1.23913	1.6316	1.63612	1.12897	1.32371	1.04669	2.01161	1.3342
																					405.001	1.25372	1.24125	1.18051	1.32926	1.58725	1.3078	1.28815	1.69601	1.23982	1.15946	1.28882	1.0226	1.29112	1.42542	1.58091	1.63629	1.68829	1.69921	1.56421	1.46185	1.2395	1.63744	1.64049	1.12854	1.32882	1.04763	2.01733	1.3343
																					410.001	1.25718	1.24339	1.1846	1.33494	1.59831	1.30989	1.28825	1.70187	1.24213	1.15997	1.29167	1.01933	1.29282	1.42897	1.58757	1.64506	1.68842	1.70292	1.56551	1.45778	1.24012	1.64249	1.65031	1.13088	1.33183	1.04835	2.02417	1.33518
																					415.002	1.25829	1.24548	1.18757	1.33902	1.60849	1.30742	1.28952	1.7046	1.24595	1.15792	1.29305	1.02042	1.29644	1.43186	1.59414	1.65547	1.69081	1.69979	1.5671	1.45697	1.2414	1.65116	1.66119	1.12931	1.33843	1.04709	2.02704	1.33591
																					420.003	1.26225	1.24789	1.18944	1.34198	1.60746	1.31165	1.29289	1.70821	1.2446	1.16104	1.29714	1.01645	1.29862	1.43519	1.5942	1.65962	1.69382	1.70468	1.56963	1.46186	1.24009	1.6606	1.66683	1.12975	1.34414	1.04723	2.03448	1.33518
																					425.002	1.26409	1.24866	1.19089	1.3459	1.61403	1.31362	1.29509	1.71107	1.246	1.15913	1.29686	1.02293	1.29319	1.43679	1.60266	1.65699	1.69602	1.7087	1.57118	1.46125	1.23683	1.66871	1.66903	1.12963	1.34767	1.04741	2.03627	1.33713
																					430.002	1.2674	1.25165	1.19262	1.34975	1.61814	1.31221	1.29384	1.71527	1.24685	1.15734	1.29853	1.01825	1.29269	1.44326	1.59978	1.67115	1.69309	1.71184	1.56968	1.46851	1.24036	1.67338	1.67783	1.13274	1.35247	1.04722	2.04837	1.34057
																					435.003	1.27027	1.25189	1.19745	1.3548	1.63055	1.31447	1.2969	1.71688	1.24823	1.15834	1.30557	1.02032	1.29378	1.44786	1.60695	1.67359	1.69554	1.71497	1.57497	1.46703	1.23882	1.68803	1.67457	1.13505	1.35726	1.04719	2.05591	1.33898
																					440.003	1.27483	1.25552	1.20179	1.36293	1.63399	1.31731	1.2953	1.71993	1.2497	1.15522	1.30573	1.01482	1.28987	1.44834	1.59637	1.67274	1.69888	1.7158	1.57585	1.46146	1.24023	1.69189	1.68757	1.13657	1.36278	1.0476	2.06141	1.34097
																					445.004	1.27621	1.25597	1.20287	1.36257	1.63661	1.31943	1.29897	1.7224	1.2551	1.16153	1.30928	1.01856	1.29352	1.45194	1.59612	1.67383	1.69778	1.71999	1.57447	1.4675	1.24234	1.70167	1.69663	1.13786	1.36888	1.04805	2.06962	1.34733
																					450.005	1.27818	1.25795	1.20972	1.37224	1.65116	1.32011	1.29947	1.72499	1.25306	1.15892	1.31087	1.02128	1.28712	1.45361	1.60443	1.69828	1.69637	1.71893	1.57943	1.46476	1.24264	1.70935	1.70482	1.13808	1.37187	1.04742	2.07775	1.34143
																					455.005	1.28279	1.26181	1.20926	1.37304	1.64664	1.32159	1.30103	1.72409	1.25588	1.16015	1.31727	1.01931	1.29011	1.4623	1.60349	1.67442	1.70094	1.72278	1.58001	1.46898	1.24038	1.71395	1.70907	1.14181	1.37874	1.04806	2.08216	1.34245
																					460.005	1.28333	1.26324	1.21347	1.37983	1.66257	1.32252	1.30164	1.73074	1.25813	1.16218	1.32072	1.01821	1.28167	1.46477	1.60978	1.68776	1.70091	1.72598	1.58522	1.46463	1.23831	1.71906	1.70577	1.14238	1.3824	1.04743	2.08572	1.34392
																					465.001	1.28692	1.26201	1.21621	1.38291	1.65928	1.31377	1.29602	1.72987	1.25777	1.16123	1.3247	1.01576	1.2937	1.46576	1.59963	1.68747	1.69804	1.72442	1.58188	1.4679	1.24367	1.72565	1.71157	1.1433	1.38864	1.04825	2.09063	1.34437
																					470.003	1.28994	1.2648	1.21791	1.3882	1.6716	1.31395	1.29235	1.7326	1.26008	1.1582	1.32642	1.01818	1.29067	1.4692	1.62464	1.69483	1.69946	1.72783	1.58703	1.47001	1.2395	1.72389	1.71851	1.14486	1.39387	1.04737	2.10291	1.34273
																					475.006	1.29244	1.26455	1.22287	1.39676	1.67496	1.30865	1.28921	1.73505	1.25825	1.16103	1.32819	1.01554	1.28519	1.47172	1.61625	1.6995	1.70231	1.73078	1.58873	1.47636	1.24197	1.73247	1.73149	1.14813	1.40075	1.04791	2.10107	1.3425
																					480.003	1.29488	1.26753	1.22556	1.40209	1.68199	1.31065	1.29035	1.72327	1.25927	1.16163	1.33067	1.01733	1.28774	1.47078	1.60894	1.69267	1.70027	1.73309	1.58568	1.47845	1.23928	1.74208	1.73948	1.14722	1.40527	1.04639	2.10541	1.34335
																					485.005	1.29604	1.26973	1.22643	1.40678	1.68622	1.31095	1.29033	1.71979	1.26035	1.16016	1.33553	1.01732	1.28373	1.47666	1.60705	1.69915	1.70091	1.73101	1.59442	1.47687	1.24398	1.75491	1.74365	1.15047	1.40934	1.04732	2.1076	1.34475
																					490.001	1.29692	1.27229	1.22945	1.41274	1.69465	1.31317	1.29543	1.71408	1.25967	1.15823	1.3377	1.01686	1.28374	1.48027	1.61054	1.68888	1.70042	1.73489	1.58659	1.47791	1.24274	1.76585	1.74665	1.15065	1.41414	1.04601	2.11254	1.34436
																					495.006	1.29883	1.2722	1.23331	1.41621	1.70361	1.31235	1.29407	1.71538	1.26402	1.16279	1.33821	1.01619	1.28655	1.49027	1.6093	1.70288	1.70003	1.73088	1.59066	1.47788	1.24311	1.77222	1.75482	1.15421	1.41746	1.04638	2.12019	1.34592
																					500.004	1.30042	1.27477	1.23863	1.42187	1.70827	1.31678	1.29482	1.71454	1.26355	1.16147	1.34108	1.01428	1.28365	1.48841	1.60848	1.6882	1.69956	1.73468	1.59021	1.47705	1.24412	1.77789	1.75637	1.15491	1.42359	1.04566	2.11697	1.34075
																					505.001	1.30214	1.27848	1.24261	1.42966	1.71262	1.31588	1.29655	1.7182	1.26408	1.16032	1.34317	1.01537	1.28893	1.49127	1.60708	1.70652	1.69998	1.73663	1.59247	1.48168	1.23962	1.77899	1.7642	1.15797	1.42813	1.04607	2.12887	1.34462
																					510.007	1.30389	1.27947	1.24361	1.4322	1.7164	1.31472	1.30006	1.72129	1.26569	1.15969	1.34531	1.02017	1.28432	1.49823	1.61847	1.71732	1.69891	1.73609	1.59434	1.47513	1.23833	1.78789	1.76907	1.16047	1.43359	1.04649	2.12839	1.34678
																					515.003	1.30633	1.2817	1.24635	1.43774	1.72562	1.3152	1.29892	1.72135	1.2672	1.16022	1.34538	1.01507	1.28177	1.49683	1.6215	1.71202	1.69976	1.73419	1.5956	1.4732	1.24031	1.793	1.76575	1.16305	1.4367	1.0465	2.13557	1.34494
																					520.007	1.30595	1.28368	1.25145	1.44329	1.73162	1.314	1.29917	1.72117	1.26886	1.1613	1.35411	1.02189	1.27907	1.50232	1.61556	1.72093	1.69588	1.73507	1.593	1.473	1.24325	1.79248	1.77089	1.1669	1.44236	1.04677	2.14461	1.34363
																					525.005	1.3069	1.28661	1.25436	1.44439	1.74053	1.31577	1.30065	1.72781	1.26928	1.15892	1.35356	1.01542	1.27225	1.50343	1.60775	1.7136	1.69257	1.73311	1.60169	1.47697	1.2451	1.80225	1.78343	1.16881	1.4461	1.04554	2.14571	1.34398
																					530.006	1.30693	1.28779	1.2577	1.44715	1.74417	1.31718	1.30102	1.72793	1.26847	1.15842	1.35726	1.02208	1.28315	1.50806	1.60088	1.70498	1.69482	1.7332	1.59806	1.47799	1.24306	1.80929	1.79043	1.16819	1.45062	1.04602	2.14588	1.34358
																					535.005	1.30697	1.2888	1.26147	1.45009	1.74969	1.31634	1.3034	1.72599	1.2722	1.15846	1.35696	1.01629	1.27792	1.50562	1.61799	1.71314	1.69293	1.73377	1.59521	1.47555	1.23974	1.81391	1.79648	1.17104	1.45341	1.04657	2.14925	1.34482
																					540.004	1.31115	1.28873	1.2632	1.45166	1.75793	1.31473	1.30136	1.7281	1.27357	1.15876	1.36034	1.01811	1.28457	1.51562	1.60355	1.70447	1.69081	1.73244	1.59986	1.47475	1.24216	1.82469	1.81043	1.17302	1.45478	1.04482	2.15268	1.34308
																					545.005	1.3116	1.291	1.26683	1.45872	1.76212	1.31246	1.30241	1.72813	1.2751	1.16262	1.36142	1.01576	1.27616	1.51375	1.61996	1.7345	1.69038	1.73231	1.60388	1.47834	1.24086	1.83459	1.81655	1.17609	1.45887	1.04436	2.15646	1.34408
																					550.006	1.31378	1.29329	1.27025	1.4601	1.76731	1.31749	1.30422	1.73117	1.27506	1.16121	1.36242	1.01771	1.27634	1.51623	1.60591	1.73214	1.69066	1.73046	1.60526	1.47989	1.24256	1.84465	1.82107	1.18055	1.46276	1.0459	2.15823	1.34539
[truncated: 34 more columns]

## Sheet: Fig. 4
Panel a				Panel b				Panel c				Panel d																Panel e														Panel f					Panel g
Basal ECAR				Time (s)	Cyto lactate			Lactate delta (paired analysis)				Time (s)	Cyto lactate															Time (s)	2Ca					0Ca								Time (s)	2Ca2+	0Ca2+			Paired test, same cell
2Ca2+	0Ca2+			0	0.3908			2Ca2+	0Ca2+			0	0.441477	0.42933	0.465679	0.454827	0.443416	0.44801	0.427353	0.434905	0.4486	0.4558	0.385665	0.437818				0	0.991175	1.00571	0.99944	1.00162	0.998871	1.01085	1.0029	1.00424	1.00075	1.00062	0.998673			0	0.780146	0.728097			2Ca2+	0Ca2+
12.52	11.84			2.0023	0.3902			0.425943	0.430137			1.312	0.44003	0.430565	0.460695	0.456773	0.445048	0.449176	0.427289	0.433645	0.447	0.4599	0.384205	0.432193				2.3104	1.01057	1.00744	0.992671	0.999752	0.994903	0.999097	1.00602	1.00086	1.00687	0.9988	0.996253			4.312	0.674303	0.751391			0.421422	0.726922
10.03	10.05			4.0033	0.3905			0.395419	0.40787			3.3157	0.441659	0.43441	0.466212	0.457271	0.44451	0.451049	0.428725	0.433744	0.4478	0.4568	0.385966	0.434894				5.3134	0.989095	1.00379	0.997342	1.00171	0.998097	0.995059	1.00137	1.00728	1.00671	1.00467	1.00682			9.313	0.712816	0.727067			0.72825	0.839538
12.69	9.95			6.0075	0.3874			0.446439	0.462122			5.3153	0.442794	0.429996	0.463863	0.455094	0.444529	0.449792	0.429058	0.433051	0.45	0.4609	0.386612	0.434448				8.3134	0.998244	0.993867	1.00221	0.998948	1.00314	0.999538	0.999161	1.00114	0.999795	1.00391	1.00096			14.315	0.742966	0.740672			0.635042	0.750069
10.49	13.04			8.0012	0.3891			0.393797	0.405632			7.3129	0.442622	0.434709	0.471341	0.455676	0.441951	0.447874	0.429571	0.435426	0.4485	0.458	0.385491	0.433668				11.3154	1.00121	1.00233	1.00153	1.00037	0.999644	0.999404	0.99726	0.995218	1.00365	1.00106	0.999333			19.313	0.717766	0.715935			0.843819	0.914521
9.8	13.22			10.0014	0.3867			0.379485	0.399649			9.3156	0.443396	0.43524	0.466258	0.456605	0.442135	0.448786	0.427735	0.433124	0.4519	0.4576	0.385973	0.440313				14.3133	1.01253	1.00965	0.99931	1.00227	0.996534	1.01123	1.0051	1.00211	1.00421	1.00117	0.996634			24.315	0.689367	0.696764			0.751175	0.893727
9.88	11.83			12.0051	0.3882			0.350401	0.365833			11.3132	0.440539	0.432845	0.468362	0.454923	0.442852	0.448608	0.428461	0.43354	0.4476	0.455	0.381425	0.431913				17.3153	1.00112	1.00574	1.00272	1.00077	1.00187	1.00025	1.00178	1.00193	1.00141	1.00321	1.00602			29.315	0.723668	0.709957			0.895597	0.97748
	12.61			14.0026	0.3875			0.380377	0.40276			13.3129	0.443968	0.432533	0.463796	0.455763	0.441216	0.448237	0.430216	0.437576	0.4475	0.459	0.382136	0.433177				20.3113	0.987892	1.00713	1.00098	0.99964	0.99392	0.992509	0.997664	1.0022	1.00429	0.998111	0.994718			34.314	0.734384	0.732839			0.708915	0.899036
10.78	9.48			16.0034	0.3885			0.493221	0.51461			15.3136	0.442457	0.434928	0.469507	0.456265	0.440928	0.447328	0.429138	0.427735	0.4495	0.4594	0.38297	0.431282				23.3133	1.01299	0.997302	1.00344	1.0013	1.00406	1.00014	0.986046	0.99562	1.00156	1.00069	1.00345			39.317	0.669904	0.726448			0.732969	0.864302
12.52	11.51			18.004	0.3879			0.404062	0.413871			17.3122	0.442621	0.434988	0.470035	0.456334	0.441787	0.449191	0.428862	0.436986	0.4461	0.4519	0.382029	0.43059				26.3122	1.0156	0.995757	0.99987	1.00094	0.998227	1.01279	1.00399	1.00344	1.0031	1.00221	1.00252			44.311	0.717095	0.711606			0.704192	0.878375
10.95				20.0036	0.3873			0.462192	0.476686			19.3139	0.443874	0.432842	0.467883	0.456878	0.442343	0.448286	0.42799	0.434781	0.4459	0.4542	0.385906	0.435639				29.3142	0.994487	1.00362	0.991943	0.999766	1.00406	0.993224	1.00078	0.992168	1.00771	1.0051	1.00601			49.312	0.755523	0.726242			0.841426	0.866206
				22.0053	0.389			0.389059	0.405571			21.3135	0.442024	0.431205	0.463445	0.457473	0.441749	0.447418	0.427706	0.434535	0.4482	0.4619	0.385783	0.439092				32.3112	0.995617	0.995192	0.996985	0.998763	0.993945	1.00049	0.996026	1.00396	1.00006	0.995517	1.00518			54.318	0.731062	0.706658			0.757248	0.799974
5.97044	6.33815			24.001	0.3908			0.395247	0.407533			23.3101	0.441064	0.43328	0.464653	0.4551	0.444562	0.450892	0.428335	0.43641	0.4495	0.4603	0.384534	0.433529				35.3121	1.00065	1.00614	0.998171	1.00045	1.00179	1.00654	1.00002	0.99402	0.998106	0.997669	0.99702			59.311	0.780954	0.718615
6.21939	7.23739			26.0016	0.3884			0.473628	0.4851			25.3108	0.441799	0.436262	0.468815	0.453578	0.442394	0.447902	0.428828	0.434093	0.449	0.4566	0.38511	0.437393				38.3152	0.999649	1.01203	0.997769	0.999979	1.00274	0.996204	0.979774	0.985941	1.00306	1.00046	1.00171			64.315	0.739368	0.757988
8.24731	11.2401			28.0012	0.3894			0.410264	0.41845			27.3124	0.44333	0.431683	0.465312	0.453791	0.441078	0.447533	0.429447	0.435917	0.4479	0.4564	0.38357	0.437547				41.3131	0.999426	1.00006	1.0082	0.999727	0.994833	0.994182	1.00107	0.998869	0.997734	1.00106	0.998973			69.316	0.714299	0.712018
5.80783	10.7581			30.0009	0.3894			0.393513	0.394697			29.3121	0.444272	0.434935	0.473203	0.455544	0.443871	0.449191	0.429148	0.435192	0.4485	0.4577	0.38251	0.435074				44.3151	0.989107	0.99859	1.00873	1.00162	0.998871	0.999205	1.01022	1.00608	1.00321	0.999366	1.00117			74.311	0.688278	0.746238
8.67411	8.34712			32.0063	0.3881			0.416768	0.422125			31.3147	0.440039	0.435698	0.466065	0.45554	0.444693	0.449648	0.429336	0.434932	0.4484	0.4622	0.383529	0.434164				47.3131	1.0077	0.999629	1.00474	1.002	0.994938	1.00977	1.00819	1.00213	0.998022	0.999394	0.99753			79.312	0.710935	0.70068
6.48913	12.5236			34.0065	0.3903			0.4341	0.43985			33.3144	0.439653	0.434932	0.472608	0.456265	0.442723	0.448997	0.428347	0.433741	0.4466	0.457	0.387821	0.44237				50.3111	1.00007	0.999184	1.00465	1.00106	1.00464	0.991094	1.00543	1.00074	0.997027	0.996897	0.990789			84.316	0.723775	0.705009
7.19367	8.47555			36.0033	0.3882			0.385811	0.389163			35.311	0.44038	0.431941	0.464437	0.45665	0.442346	0.447107	0.427115	0.432127	0.4479	0.4604	0.385097	0.433003				53.3131	0.986554	1.00555	1.00367	1.00091	0.999513	0.992603	0.996914	1.0079	0.997649	1.00211	1.00417			89.311	0.785286	0.719233
4.07699	12.1216			38.0046	0.3878							37.3137	0.440888	0.433823	0.472653	0.456891	0.442506	0.448118	0.428588	0.435372	0.4482	0.46	0.386938	0.437483				56.311	0.999345	1.00312	1.00666	0.997976	1.0047	1.00133	0.996076	0.998043	0.995857	0.996277	0.988937			94.315	0.734285	0.737374
	10.3738			40.0023	0.3901							39.3103	0.441058	0.430919	0.464944	0.454904	0.445145	0.451141	0.428132	0.434341	0.4514	0.4599	0.385173	0.433684				59.3159	1.00443	1.00052	1.01697	1.00054	1.00609	0.988956	1.00591	1.00876	1.00081	1.00207	1.00275			99.313	0.716741	0.730777
	14.5664			42.0041	0.3878							41.314	0.441245	0.43203	0.467159	0.45608	0.441677	0.448623	0.428693	0.436167	0.4488	0.4572	0.387065	0.439601				62.314	0.996435	1.00131	1.00094	0.999514	0.999392	0.993068	0.996928	0.997662	0.996327	1.00047	1.00377			104.311	0.713598	0.728303
	9.85092			44.0038	0.39							43.3136	0.443585	0.433688	0.469731	0.456645	0.44287	0.448742	0.428822	0.434396	0.4494	0.4594	0.382879	0.435926				65.311	1.00533	1.00233	1.01751	0.997845	0.999208	0.995658	1.01185	0.998702	0.9954	0.999456	1.0007			109.314	0.755031	0.742321
	10.3996			46.0036	0.3872							45.3113	0.44136	0.431429	0.464788	0.455647	0.441726	0.448954	0.429656	0.435861	0.4467	0.4539	0.387977	0.436867				68.312	0.996621	0.99971	1.00661	0.998238	0.995418	1.01481	1.00084	1.00111	1.00019	0.999155	0.999313			114.313	0.75594	0.733457
	10.9445			48.0009	0.3908							47.313	0.440635	0.4328	0.465216	0.457219	0.445565	0.45016	0.428399	0.433729	0.4483	0.4568	0.38347	0.433928				71.3147	1.00367	0.999464	1.01627	0.999297	1.00228	0.996908	1.00202	1.00187	0.996691	0.999825	1.00244			119.315	0.680598	0.736549
	11.771			50.0046	0.3889							49.3105	0.442099	0.429566	0.464456	0.455395	0.444222	0.448486	0.428518	0.433702	0.4501	0.4609	0.380105	0.428797				74.3138	1.00013	0.998317	1.01085	1.00137	1.00387	1.00281	0.998673	0.997018	0.996425	0.999652	0.999267			124.312	0.73175	0.716347
	7.51956			52.0058	0.3888							51.3122	0.443261	0.433496	0.466775	0.455745	0.443165	0.449232	0.427859	0.43365	0.4482	0.4577	0.385228	0.436034				77.3149	1.00915	0.999935	1.01489	0.998085	1.00638	0.99675	1.01136	1.01077	0.997503	0.999077	0.997599			129.31	0.756146	0.745001
	6.92032			54.0051	0.3881							53.3178	0.444611	0.430744	0.46335	0.456952	0.444246	0.450522	0.428579	0.436541	0.4499	0.4563	0.385937	0.43486				80.3135	0.984474	0.997802	1.00599	0.999423	0.99742	1.00455	1.00462	0.997623	0.994161	0.997513	0.993632			134.311	0.728639	0.750155
				56.0024	0.3902							55.3115	0.440477	0.433183	0.466879	0.456876	0.443585	0.449804	0.427609	0.432572	0.448	0.4556	0.382583	0.432767				83.3159	1.00142	1.0083	1.01219	0.997303	0.999914	0.999746	1.01768	1.00462	0.995035	0.999518	1.00263			139.313	0.741474	0.740878
				58.0017	0.3895							57.3112	0.441033	0.436591	0.4662	0.458133	0.442861	0.448261	0.430252	0.435638	0.4491	0.4569	0.383203	0.43472				86.314	0.986882	1.00813	1.0035	0.997223	1.00562	0.998353	1.00279	1.00697	1.00172	1.00271	1.00085			144.31	0.715508	0.743352
				60.006	0.3893							59.3159	0.443778	0.4322	0.46189	0.456631	0.443152	0.449977	0.428911	0.434833	0.4454	0.4586	0.383091	0.432311				89.3146	1.01642	1.00675	1.02038	0.998003	0.991903	0.994757	1.00308	1.00796	0.999561	0.99996	1.002			149.316	0.720621	0.737786
				62.0058	0.39							61.3165	0.440682	0.43554	0.462214	0.456731	0.442133	0.447602	0.42731	0.432932	0.4494	0.4615	0.387554	0.437861				92.3102	0.979013	1.00009	1.01632	0.997107	0.995014	0.995888	1.00903	1.0001	0.999568	0.99933	1.00308			154.316	0.757609	0.722944
				64.001	0.3863							63.3111	0.440876	0.431639	0.464174	0.456132	0.443151	0.447862	0.429722	0.435196	0.4458	0.4547	0.3855	0.436534				95.3155	0.995423	1.00543	1.02027	0.997844	0.999217	1.01107	1.00436	0.999642	0.993742	1.00434	1.00415			159.311	0.715823	0.778396
				66.0048	0.3868							65.3118	0.442792	0.432206	0.46368	0.456418	0.443226	0.447656	0.429161	0.435583	0.4479	0.4596	0.387176	0.438547				98.3103	0.998019	1.004	1.00769	0.998968	1.0034	1.00913	1.00935	0.994517	0.994775	1.00173	1.00463			164.312	0.758853	0.758194
				68.004	0.3894							67.3105	0.440395	0.431403	0.462765	0.453929	0.44228	0.44913	0.429063	0.435137	0.4445	0.4503	0.386199	0.437469				101.316	1.01555	1.00489	1.01005	0.998243	0.998416	0.993449	1.00363	1.00629	0.994737	0.999525	0.997888			169.313	0.751963	0.732633
				70.0037	0.3895							69.314	0.441758	0.436738	0.465169	0.456199	0.442974	0.447496	0.43023	0.436715	0.4438	0.4504	0.383757	0.434878				104.314	0.999618	1.00166	1.01167	0.999539	0.999158	1.00541	1.00428	0.996816	0.996681	1.00089	1.0028			174.312	0.74333	0.731189
				72.0039	0.3894							71.3117	0.441308	0.434097	0.465682	0.455456	0.443041	0.450329	0.430382	0.437136	0.4464	0.4537	0.3845	0.436499				107.311	0.994854	1.00522	1.01652	0.996645	1.00437	0.993661	1.00016	1.00161	0.998147	0.999638	0.996659			179.315	0.756907	0.713049
				74.0056	0.3888							73.3143	0.441553	0.432713	0.47479	0.457172	0.442778	0.449065	0.428665	0.435244	0.4493	0.4602	0.38551	0.437175				110.311	1.00929	1.01462	1.01152	0.997188	0.994773	1.00108	1.0028	0.998937	0.998314	1.00036	0.997291			184.315	0.726924	0.721295
				76.0044	0.39							75.311	0.441228	0.43048	0.466027	0.455845	0.442346	0.449431	0.429821	0.435324	0.4503	0.4586	0.387364	0.434287				113.312	1.01722	0.997924	1.00684	0.995712	1.00073	0.9978	1.00107	0.995977	0.990802	1.00293	1.0039			189.312	0.780692	0.734488
				78.0012	0.3891							77.3117	0.441621	0.435601	0.471941	0.457171	0.443729	0.450073	0.426988	0.431319	0.45	0.4595	0.384885	0.434636				116.313	1.01421	0.994927	1.01703	0.993549	1.00421	1.00671	0.999182	0.99786	0.993589	0.998259	0.998578			194.316	0.754504	0.703154
				80.0035	0.3897							79.3113	0.441872	0.434285	0.465481	0.45654	0.443964	0.449728	0.427866	0.430943	0.4495	0.458	0.384029	0.433709				119.311	0.994354	0.994265	1.01156	0.990826	0.994405	0.998233	0.993193	0.990909	0.991569	0.999112	1.00136			199.311	0.754763	0.713873
				82.0013	0.389							81.313	0.442692	0.426806	0.449336	0.456098	0.443458	0.449308	0.428045	0.433982	0.4455	0.4528	0.385027	0.43303				122.314	1.0049	0.995134	1.01054	0.992315	1.00133	0.995981	0.99462	0.999392	0.995427	0.999323	1.00047			204.316	0.731442	0.740054
				84.0036	0.3894							83.3117	0.442964	0.431402	0.465683	0.455672	0.443301	0.450492	0.428935	0.434196	0.4475	0.4561	0.382799	0.432658				125.312	0.98258	0.987634	1.00003	0.990431	0.99385	0.989559	0.987858	0.988807	0.994591	1.00036	1.0023			209.316	0.763551	0.740672
				86.0053	0.3888							85.3143	0.441036	0.430885	0.460614	0.454764	0.444202	0.449555	0.427422	0.433118	0.45	0.462	0.385154	0.438018				128.315	0.997036	0.987129	0.999265	0.98556	0.991544	0.996928	1.00019	0.991942	0.995715	1.00011	0.996293			214.311	0.71597	0.749536
				88.0047	0.3899							87.3139	0.438881	0.435778	0.463442	0.455586	0.442192	0.448115	0.427297	0.432738	0.4492	0.4559	0.384018	0.432748				131.313	0.985554	0.984318	1.01592	0.984643	0.992081	0.982243	0.998655	0.991251	0.986335	0.995327	0.997721			219.314	0.729509	0.754278
				90.0025	0.3899							89.3105	0.440886	0.436332	0.472419	0.455288	0.443417	0.44929	0.428442	0.433166	0.4489	0.4561	0.382564	0.431486				134.314	0.985803	0.982226	0.994236	0.981362	0.989301	0.992192	1.00416	0.995447	0.990056	0.996198	0.998095			224.312	0.739457	0.733457
				92.0013	0.3901							91.3143	0.440541	0.43174	0.464714	0.455303	0.443346	0.448815	0.428469	0.434999	0.4507	0.4612	0.386779	0.438166				137.313	0.972745	0.990242	1.00642	0.97922	0.987428	0.986192	0.980485	0.989698	0.981496	0.991155	0.991419			229.314	0.771351	0.718409
				94.003	0.389							93.3119	0.442329	0.431923	0.465007	0.454131	0.443003	0.4493	0.42819	0.434277	0.4496	0.4632	0.382338	0.433854				140.313	0.984449	0.983802	0.986417	0.973662	0.969653	0.982008	0.991894	0.98337	0.97763	0.987816	0.989752			234.314	0.699203	0.729746
				96.0032	0.3894							95.3106	0.442974	0.433392	0.464948	0.454625	0.440792	0.447251	0.427445	0.433379	0.4493	0.4612	0.382075	0.435937				143.316	0.963817	0.980803	0.986175	0.970746	0.967903	0.986813	0.972901	0.977434	0.973103	0.982059	0.988213			239.314	0.771818	0.751598
				98.0034	0.3885							97.3132	0.440458	0.433463	0.463373	0.453831	0.444503	0.448035	0.42936	0.433347	0.4492	0.457	0.384265	0.437633				146.315	0.976157	0.983749	0.981552	0.967014	0.96986	0.969989	0.97625	0.97536	0.974591	0.974381	0.968941			244.316	0.700025	0.743352
				100.004	0.3894							99.3148	0.443241	0.431342	0.464648	0.454742	0.442855	0.45028	0.427785	0.434512	0.4484	0.4578	0.383561	0.433913				149.311	0.966331	0.979098	0.980664	0.959244	0.955628	0.964877	0.962782	0.969667	0.967831	0.970547	0.970756			249.313	0.751291	0.738817
				102.003	0.3875							101.314	0.442718	0.436234	0.472262	0.455301	0.442522	0.448125	0.428575	0.436026	0.4516	0.4627	0.387829	0.439208				152.311	0.949274	0.965441	0.967053	0.956006	0.944321	0.970606	0.962844	0.96519	0.961869	0.961898	0.961758			254.314	0.741264	0.760874
				104.004	0.3902							103.312	0.440355	0.433137	0.466388	0.455096	0.445316	0.451401	0.429302	0.436576	0.4457	0.4544	0.385157	0.433729				155.312	0.92703	0.969517	0.972725	0.952123	0.930706	0.966343	0.95202	0.953543	0.954835	0.960993	0.960607			259.312	0.727378	0.735931
				106.003	0.3894							105.313	0.439718	0.431479	0.460931	0.456672	0.44028	0.447586	0.429856	0.435593	0.4485	0.458	0.38369	0.436655				158.311	0.932844	0.96284	0.967845	0.945792	0.923704	0.969974	0.947694	0.948372	0.949009	0.955182	0.945784			264.316	0.795132	0.751804
				108.003	0.3906							107.312	0.443453	0.434773	0.473312	0.456699	0.443369	0.449656	0.427669	0.434178	0.4477	0.4594	0.386812	0.437823				161.315	0.938529	0.951694	0.95544	0.940277	0.917608	0.946231	0.951948	0.958639	0.936894	0.943769	0.94431			269.313	0.708814	0.762935
				110.007	0.3899							109.314	0.440006	0.435045	0.469882	0.454738	0.44433	0.449178	0.428222	0.432592	0.4464	0.4555	0.384513	0.433504				164.311	0.915033	0.95178	0.936315	0.935041	0.9042	0.950184	0.944901	0.94716	0.930955	0.941162	0.939998			274.313	0.722397	0.773655
				112.005	0.3893							111.312	0.442168	0.437434	0.472429	0.45588	0.444553	0.447524	0.42853	0.432303	0.4467	0.4545	0.384241	0.432415				167.311	0.887157	0.949454	0.934815	0.928322	0.881522	0.940623	0.938741	0.940468	0.924559	0.932696	0.929646			279.312	0.726832	0.748918
				114.002	0.389							113.311	0.439031	0.434548	0.465552	0.455244	0.444098	0.449604	0.429037	0.433635	0.4487	0.458	0.38379	0.435715				170.316	0.889668	0.937934	0.922411	0.915331	0.866981	0.923894	0.925823	0.933185	0.91085	0.916395	0.90874			284.311	0.746068	0.75469
				116.003	0.3878							115.316	0.441564	0.431528	0.462463	0.455504	0.442867	0.44895	0.430202	0.435622	0.4503	0.4598	0.381493	0.432206				173.314	0.878847	0.936777	0.92223	0.911942	0.848505	0.929515	0.917548	0.927601	0.900353	0.901522	0.895658			289.312	0.706523	0.752422
				118.004	0.391							117.313	0.441265	0.43162	0.458282	0.454556	0.443733	0.449229	0.428231	0.43341	0.4495	0.4627	0.385503	0.435304				176.316	0.857683	0.929451	0.903894	0.899617	0.844222	0.919713	0.90438	0.921964	0.890744	0.892324	0.884275			294.314	0.755763	0.773243
				120.001	0.3893							119.311	0.442652	0.434727	0.463906	0.456322	0.444724	0.450157	0.429542	0.435963	0.4483	0.4575	0.386843	0.434514				179.313	0.864924	0.931329	0.892676	0.895584	0.821215	0.909309	0.906443	0.917296	0.873594	0.878257	0.866443			299.317	0.673699	0.786642
				122.001	0.3897							121.316	0.441902	0.43371	0.473843	0.456439	0.441871	0.44751	0.429336	0.434938	0.4482	0.4596	0.384452	0.432057				182.315	0.853651	0.912824	0.883011	0.884075	0.809887	0.902661	0.884479	0.907157	0.857173	0.860675	0.849169			304.313	0.688229	0.773655
				124.002	0.39							123.311	0.441785	0.434466	0.467726	0.456153	0.440117	0.447912	0.428864	0.434476	0.4482	0.4558	0.3836	0.434943				185.31	0.840407	0.907027	0.867726	0.876862	0.795036	0.896971	0.866398	0.89299	0.844807	0.843349	0.835464			309.31	0.716502	0.755308
				126.003	0.3894							125.31	0.44377	0.431415	0.461698	0.456159	0.443482	0.44885	0.427862	0.434477	0.448	0.4579	0.384591	0.433497				188.313	0.845729	0.899031	0.851467	0.863784	0.779239	0.885568	0.86862	0.889971	0.828044	0.832924	0.831067			314.314	0.631473	0.783138
				128.003	0.3908							127.313	0.439321	0.429093	0.459353	0.455709	0.441014	0.445541	0.427476	0.433888	0.4498	0.4609	0.382364	0.431472				191.311	0.837663	0.892996	0.841402	0.851888	0.776212	0.884929	0.866272	0.880287	0.812626	0.817283	0.825358			319.313	0.726941	0.766234
				130.004	0.3908							129.311	0.441607	0.431796	0.46612	0.45664	0.442579	0.448351	0.427691	0.434029	0.4477	0.4576	0.383259	0.434222				194.311	0.827116	0.894928	0.832784	0.838488	0.767953	0.871721	0.846184	0.871571	0.798961	0.806053	0.821068			324.313	0.709502	0.758813
				132.009	0.3903							131.314	0.44279	0.431214	0.465021	0.456419	0.442549	0.447815	0.426526	0.432381	0.4491	0.4598	0.382785	0.434586				197.313	0.841563	0.884973	0.812299	0.826979	0.775781	0.866642	0.833009	0.852631	0.788009	0.798557	0.821163			329.314	0.704088	0.75737
				134.001	0.3906							133.311	0.443965	0.431596	0.462799	0.454033	0.442164	0.449315	0.426581	0.433152	0.4488	0.4593	0.384402	0.43859				200.312	0.845313	0.867404	0.810675	0.816974	0.773125	0.854746	0.840406	0.847714	0.788836	0.794925	0.818399			334.313	0.747891	0.78994
				136.003	0.3896							135.311	0.44173	0.435538	0.46687	0.455303	0.444335	0.449495	0.427767	0.436433	0.4464	0.4529	0.385364	0.43633				203.312	0.847323	0.869616	0.806092	0.802951	0.773249	0.84946	0.845719	0.850167	0.785244	0.799164	0.821912			339.315	0.677063	0.761286
				138.006	0.3889							137.314	0.441358	0.433464	0.464731	0.454456	0.443312	0.448123	0.428089	0.43502	0.4492	0.4572	0.384364	0.43697				206.312	0.842748	0.865255	0.811631	0.791484	0.774115	0.845219	0.83082	0.833392	0.785228	0.798991	0.82162			344.312	0.737768	0.763554
				140.003	0.3896							139.314	0.442253	0.43547	0.462136	0.456088	0.443845	0.450044	0.426291	0.430754	0.4489	0.4605	0.385281	0.434529				209.311	0.845938	0.861342	0.807577	0.778406	0.77597	0.849155	0.825117	0.823269	0.783937	0.798635	0.827734			349.316	0.732285	0.774067
				142.005	0.3902							141.313	0.44267	0.429165	0.460088	0.455103	0.442559	0.448758	0.427577	0.431713	0.4476	0.4574	0.383602	0.434462				212.313	0.834246	0.861078	0.797812	0.769454	0.770327	0.841844	0.837294	0.82067	0.781939	0.800257	0.833891			354.315	0.728503	0.76644
				144.002	0.3919							143.312	0.441304	0.435127	0.463383	0.456958	0.441732	0.447423	0.428108	0.434741	0.4475	0.4575	0.383937	0.43695				215.315	0.840963	0.862158	0.809609	0.764841	0.772882	0.830691	0.841482	0.822061	0.784316	0.802372	0.828978			359.311	0.731588	0.795712
				146.004	0.3913							145.314	0.438172	0.43271	0.46308	0.457134	0.443373	0.448852	0.42547	0.430234	0.4468	0.4551	0.386339	0.437679				218.311	0.841121	0.862131	0.802636	0.760851	0.775623	0.846122	0.834517	0.814298	0.78225	0.800643	0.830384			364.313	0.724992	0.787054
				148.001	0.3894							147.315	0.4417	0.433443	0.466814	0.454144	0.44359	0.448309	0.426142	0.430071	0.4463	0.4556	0.384645	0.434964				221.317	0.830857	0.862911	0.810013	0.758193	0.773852	0.830375	0.83063	0.809183	0.783442	0.799372	0.820806			369.315	0.709779	0.784374
				150.001	0.3905							149.315	0.441615	0.431061	0.464977	0.456549	0.444844	0.450253	0.425852	0.430674	0.4485	0.4556	0.386672	0.435775				224.316	0.844195	0.870311	0.813937	0.758436	0.766212	0.841903	0.837483	0.818098	0.777753	0.799895	0.824878			374.312	0.716914	0.780251
				152.003	0.3897							151.314	0.440827	0.432157	0.466329	0.455048	0.441656	0.448574	0.429643	0.434394	0.4484	0.4624	0.383931	0.436015				227.313	0.835208	0.867003	0.81063	0.756101	0.775214	0.839505	0.828815	0.809671	0.779355	0.803128	0.826263			379.311	0.685785	0.769738
				154.001	0.3895							153.313	0.439524	0.430059	0.462001	0.45553	0.444177	0.449601	0.427773	0.434472	0.4481	0.4584	0.380496	0.435587				230.316	0.835652	0.86556	0.806155	0.757697	0.7747	0.840258	0.84211	0.821216	0.784399	0.801124	0.828894			384.312	0.705461	0.756339
				156.007	0.3896							155.316	0.442823	0.431524	0.458042	0.456284	0.442726	0.449186	0.427395	0.433917	0.4466	0.4584	0.384037	0.438566				233.316	0.849251	0.868652	0.808526	0.75852	0.773609	0.84117	0.836941	0.816437	0.78174	0.802874	0.827184			389.313	0.718237	0.766234
				158.002	0.3906							157.312	0.438789	0.435596	0.46819	0.454525	0.442211	0.448198	0.427155	0.432789	0.4491	0.4571	0.380412	0.431732				236.315	0.840307	0.86443	0.811289	0.756979	0.770438	0.834343	0.840525	0.815236	0.781497	0.801365	0.829063			394.316	0.727292	0.772212
				160.005	0.3905							159.313	0.441031	0.430784	0.45745	0.45567	0.443263	0.446748	0.427232	0.433489	0.447	0.4589	0.382707	0.43508				239.311	0.840622	0.862782	0.811374	0.757609	0.771757	0.835188	0.83109	0.817435	0.782917	0.804487	0.831114			399.312	0.718332	0.784787
				162.006	0.3901							161.313	0.441317	0.431269	0.464628	0.457805	0.442857	0.44954	0.425731	0.430991	0.4493	0.4636	0.378552	0.429653				242.31	0.840298	0.862632	0.81715	0.756562	0.774662	0.842091	0.835672	0.810958	0.781079	0.802264	0.826609			404.315	0.731324	0.779015
				164.006	0.3923							163.316	0.440691	0.432713	0.457273	0.454853	0.442478	0.448985	0.428542	0.433913	0.4465	0.457	0.388186	0.439052				245.315	0.832075	0.856021	0.810249	0.756784	0.774519	0.833133	0.848718	0.81448	0.784208	0.802549	0.829349			409.315	0.741126	0.776335
				166.001	0.3928							165.31	0.439719	0.432793	0.462932	0.454607	0.443933	0.447768	0.428239	0.434281	0.4504	0.464	0.384462	0.436197				248.312	0.831218	0.866366	0.808656	0.755716	0.773634	0.830685	0.845122	0.816928	0.78205	0.800106	0.823941			414.314	0.731721	0.775098
				168.002	0.3902							167.316	0.443649	0.429679	0.454374	0.456834	0.443192	0.44924	0.425624	0.4319	0.4501	0.4586	0.384599	0.436356				251.314	0.851666	0.866579	0.804533	0.757828	0.776519	0.829985	0.833454	0.809681	0.778777	0.80257	0.83128			419.311	0.768222	0.770357
				170.006	0.3903							169.311	0.441078	0.435018	0.465252	0.455978	0.443509	0.448795	0.425097	0.430245	0.4487	0.4588	0.383214	0.437734				254.313	0.834005	0.857098	0.805507	0.755729	0.770588	0.843736	0.827001	0.805086	0.781997	0.802671	0.833997			424.314	0.723847	0.791177
				172.002	0.3931							171.313	0.443871	0.434249	0.459026	0.456575	0.443144	0.447795	0.427714	0.4348	0.4492	0.4578	0.384898	0.437869				257.314	0.839422	0.86472	0.799598	0.755284	0.773946	0.83402	0.834348	0.813775	0.779817	0.800082	0.828525			429.313	0.719555	0.761286
				174.006	0.3917							173.358	0.441777	0.434665	0.467627	0.455641	0.444237	0.450466	0.427794	0.433136	0.4462	0.4554	0.382021	0.432709				260.316	0.841861	0.862947	0.806342	0.756192	0.775348	0.833019	0.834786	0.813307	0.781465	0.804193	0.828534			434.311	0.73285	0.809111
				176.002	0.3917							175.312	0.442144	0.437611	0.472184	0.455356	0.442346	0.448708	0.426303	0.43248	0.4485	0.4577	0.379945	0.428636				263.315														439.314	0.710794	0.799423
				178.002	0.3935							177.311	0.441233	0.432114	0.462419	0.457289	0.443384	0.449507	0.427743	0.432675	0.4505	0.4591	0.387065	0.436872				266.314														444.31	0.735705	0.788703
				180.004	0.3937							179.316	0.441182	0.433468	0.464357	0.456552	0.441564	0.449406	0.426189	0.432632	0.4495	0.4599	0.383338	0.435049				269.313														449.311	0.75147	0.790146
				182.003	0.3926							181.315	0.442528	0.43263	0.461733	0.456636	0.440875	0.44952	0.42538	0.429806	0.448	0.4587	0.382974	0.434694				272.312														454.315	0.74247	0.777778
				184.006	0.3931							183.31	0.441517	0.432964	0.469075	0.457395	0.444858	0.450753	0.426453	0.433171	0.4491	0.4581	0.384154	0.433259				275.312														459.314	0.731338	0.811585
				186.002	0.3923							185.315	0.441695	0.432911	0.463783	0.458038	0.445147	0.449245	0.426534	0.43256	0.4484	0.4612	0.382771	0.436097				278.311														464.315	0.730118	0.782931
				188.005	0.3953							187.312	0.44051	0.431177	0.459381	0.457955	0.440978	0.448063	0.424886	0.43126	0.4501	0.4588	0.381597	0.429521				281.311														469.313	0.707707	0.778396
				190.005	0.3923							189.315	0.44125	0.435834	0.467821	0.455396	0.440509	0.448231	0.427363	0.433528	0.4479	0.4553	0.383845	0.435499				284.311														474.315	0.718104	0.808905
				192.002	0.395							191.313	0.441568	0.433659	0.461307	0.455531	0.445478	0.452363	0.4257	0.430873	0.4483	0.4563	0.38457	0.436733				287.314														479.312	0.763555	0.777366
				194.004	0.3945							193.313	0.441161	0.435166	0.459265	0.455243	0.442578	0.448243	0.427469	0.434061	0.4506	0.4629	0.382198	0.433092				290.313														484.312	0.720456	0.812616
				196.001	0.3942							195.316	0.441936	0.431498	0.458698	0.456281	0.443042	0.448452	0.426783	0.433554	0.4513	0.4616	0.382761	0.435529				293.31														489.32	0.727368	0.810142
				198.005	0.3951							197.312	0.442058	0.432361	0.456651	0.457921	0.442655	0.448356	0.426557	0.434529	0.4454	0.4557	0.387066	0.437616				296.315														494.314	0.721693	0.768707
				200.003	0.395							199.313	0.441227	0.435	0.457955	0.457361	0.442102	0.448438	0.426582	0.431297	0.4499	0.464	0.382217	0.438533				299.314														499.31	0.702902	0.79262
				202.005	0.3953							201.313	0.44098	0.437301	0.466759	0.456899	0.44127	0.446795	0.425124	0.430503	0.4485	0.4565	0.382579	0.431453				302.313														504.32	0.713081	0.776953
				204.002	0.3936							203.319	0.441032	0.434105	0.460865	0.456676	0.442238	0.445922	0.426011	0.430918	0.4487	0.4613	0.384674	0.435504				305.31														509.312	0.704981	0.822717
				206.005	0.3951							205.312	0.442192	0.432432	0.46232	0.456074	0.443556	0.449107	0.426249	0.433095	0.4474	0.4559	0.386214	0.43813				308.312														514.312	0.757086	0.768501
				208.007	0.3951							207.315	0.440971	0.431713	0.464803	0.457095	0.443323	0.449192	0.424758	0.431353	0.4515	0.4623	0.382292	0.436209				311.311														519.31	0.746709	0.780664
				210.002	0.3961							209.312	0.441834	0.432171	0.456996	0.456072	0.442947	0.44584	0.425822	0.431381	0.4492	0.4629	0.38789	0.438931				314.312														524.315	0.744128	0.806019
				212.004	0.3944							211.311	0.442078	0.43119	0.460377	0.456564	0.441774	0.449118	0.425914	0.433426	0.449	0.4593	0.380299	0.434246				317.313														529.312	0.698918	0.817357
				214.001	0.3949							213.315	0.44127	0.430688	0.455476	0.455777	0.443866	0.448935	0.426751	0.432899	0.449	0.4558	0.382941	0.433949				320.313														534.313	0.727145	0.804164
				216.004	0.3941							215.314	0.441647	0.432212	0.457286	0.458196	0.442899	0.447544	0.425799	0.432717	0.448	0.4598	0.383459	0.437931				323.312														539.311	0.742918	0.788497
				218.002	0.3955							217.311	0.441808	0.433572	0.460538	0.457553	0.442601	0.448978	0.424627	0.430356	0.4482	0.4603	0.383214	0.436151				326.316														544.31	0.726651	0.803546
				220.004	0.3959							219.315	0.442389	0.433915	0.462271	0.457246	0.44126	0.447309	0.426275	0.434473	0.4493	0.4643	0.381341	0.432748				329.316														549.313	0.720299	0.790559
				222.004	0.3935							221.313	0.439921	0.433254	0.461243	0.457668	0.445101	0.448234	0.425583	0.432889	0.4488	0.4624	0.378939	0.431131				332.311	0.855166	0.862782	0.808656	0.757609	0.771757	0.835011	0.834348	0.819066	0.784399	0.800643	0.830384			554.315	0.728356	0.793857
				224.003	0.396							223.312	0.443253	0.430386	0.45843	0.456344	0.441077	0.44774	0.426733	0.433838	0.4494	0.4619	0.384996	0.438202				335.315	0.851879	0.862632	0.804533	0.756562	0.774662	0.843694	0.834786	0.811768	0.78174	0.799372	0.820806			559.314	0.767635	0.807669
				226.005	0.3952							225.316	0.442648	0.431493	0.463033	0.457074	0.440801	0.446602	0.425126	0.432062	0.4481	0.458	0.38126	0.433799				338.312	0.841293	0.856021	0.805507	0.756784	0.774519	0.848027	0.848073	0.811768	0.781497	0.799895	0.824878			564.313	0.723127	0.810967
				228.006	0.3955							227.312	0.441668	0.43161	0.459115	0.455508	0.441505	0.447064	0.423602	0.430918	0.4467	0.4594	0.380543	0.431543				341.315	0.83788	0.866366	0.799598	0.755716	0.773634	0.843382	0.836085	0.816376	0.782917	0.803128	0.826263			569.311	0.734456	0.795918
				230.004	0.394							229.314	0.441576	0.431714	0.460608	0.454674	0.442362	0.447681	0.425463	0.434185	0.4461	0.4532	0.382387	0.435297				344.314	0.851355	0.866579	0.806342	0.757828	0.776519	0.844861	0.830055	0.811701	0.781079	0.801124	0.828894			574.31	0.774093	0.832818
				232.006	0.3944							231.313	0.44301	0.434023	0.459109	0.456188	0.441444	0.446523	0.423552	0.430482	0.4496	0.4618	0.377777	0.433094				347.315	0.853709	0.857098	0.80917	0.755729	0.770588	0.834271	0.847883	0.815745	0.784208	0.802874	0.827184			579.314	0.756547	0.827458
				234.004	0.395							233.311	0.441305	0.432928	0.462728	0.454109	0.443581	0.446471	0.42334	0.428124	0.4482	0.4599	0.380087	0.434255				350.316	0.848557	0.86472	0.80373	0.755284	0.773946	0.832957	0.836653	0.814117	0.78205	0.801365	0.829063			584.311	0.723634	0.80066
				236.001	0.3966							235.312	0.44179	0.435075	0.457849	0.454442	0.442009	0.446874	0.423627	0.430457	0.45	0.4584	0.386379	0.439184				353.314	0.85177	0.862947	0.808521	0.756192	0.775348	0.831226	0.836811	0.810609	0.778777	0.804487	0.831114			589.313	0.703283	0.796949
				238.001	0.396							237.313	0.4416	0.436724	0.466473	0.454188	0.443013	0.447235	0.422659	0.429414	0.4483	0.4593	0.381695	0.432488				356.312	0.852072	0.863487	0.806075	0.755447	0.771991	0.833172	0.83444	0.816968	0.781997	0.802264	0.826609			594.314	0.759676	0.798392
				240.001	0.3949							239.315	0.441808	0.43534	0.462548	0.453382	0.440998	0.445901	0.423798	0.430626	0.4452	0.4612	0.382918	0.435972				359.315	0.841511	0.861629	0.811344	0.754959	0.774052	0.835664	0.833023	0.814972	0.779817	0.802549	0.829349			599.312	0.721434	0.804164
				242.006	0.3953							241.314	0.438559	0.430119	0.455256	0.453076	0.44286	0.447549	0.423372	0.428435	0.449	0.4626	0.378465	0.431087				362.315	0.845446	0.858027	0.802193	0.754837	0.768471	0.841587	0.84375	0.818866	0.781465	0.800106	0.823941			604.312	0.75491	0.832612
				244.005	0.3964							243.311	0.442871	0.436656	0.464079	0.451506	0.443165	0.447003	0.423102	0.430913	0.4454	0.4589	0.380095	0.432876				365.315	0.838193	0.864062	0.812152	0.759827	0.77807	0.836816	0.830729	0.81499	0.77949	0.80257	0.83128			609.311	0.710819	0.804782
				246.005	0.3976							245.312	0.441089	0.433187	0.459198	0.451485	0.441302	0.445293	0.424207	0.429802	0.4474	0.4618	0.381724	0.432358				368.31	0.849702	0.865036	0.81166	0.765011	0.772654	0.833805	0.837985	0.814856	0.782824	0.802671	0.833997			614.312	0.73355	0.799629
				248.001	0.3969							247.319	0.440594	0.436359	0.461501	0.45332	0.441301	0.446318	0.423711	0.428529	0.4462	0.4536	0.382495	0.434308				371.313	0.84258	0.865676	0.802	0.77185	0.772223	0.84288	0.832258	0.815121	0.784221	0.800082	0.828525			619.313	0.759578	0.831581
				250.006	0.3964							249.311	0.438322	0.431018	0.457258	0.449976	0.44057	0.444116	0.420919	0.428058	0.447	0.4612	0.376977	0.42963				374.312	0.848622	0.869137	0.807787	0.777894	0.769607	0.837443	0.841968	0.82422	0.790563	0.804193	0.828534			624.317	0.733319	0.849309
				252.004	0.3965							251.312	0.438925	0.436245	0.463994	0.449121	0.442929	0.444718	0.421909	0.428288	0.4468	0.459	0.379654	0.428225				377.312	0.852537	0.865965	0.808997	0.783507	0.774655	0.833945	0.839764	0.82707	0.795538	0.808377	0.829425			629.312	0.765941	0.84766
				254.005	0.3964							253.326	0.438274	0.435047	0.462168	0.449265	0.442233	0.444305	0.421411	0.429669	0.4463	0.4567	0.38072	0.434176				380.311	0.849773	0.867791	0.810532	0.788928	0.783987	0.834653	0.835037	0.821582	0.805297	0.812818	0.83771			634.316	0.737408	0.838178
				256.002	0.3959							255.315	0.438129	0.43202	0.457338	0.450228	0.442206	0.443452	0.422065	0.428611	0.4451	0.4605	0.37858	0.431738				383.315	0.8506	0.862294	0.810226	0.793747	0.799086	0.833808	0.837829	0.826198	0.810272	0.820169	0.852143			639.315	0.74936	0.822099
				258.002	0.3969							257.314	0.438892	0.43192	0.454683	0.449861	0.441606	0.44419	0.423295	0.428955	0.4435	0.453	0.381617	0.43437				386.312	0.854009	0.867073	0.80851	0.796417	0.801064	0.834848	0.852737	0.824731	0.817366	0.8258	0.86449			644.316	0.764081	0.812616
				260.001	0.3961							259.316	0.441457	0.430944	0.459392	0.449038	0.440526	0.44425	0.420257	0.425865	0.4431	0.455	0.378155	0.429597				389.314	0.842159	0.864916	0.805271	0.800334	0.812291	0.841135	0.855005	0.83146	0.820951	0.828062	0.866305			649.312	0.720162	0.83055
				262.001	0.3978							261.315	0.437367	0.434193	0.458517	0.448351	0.440276	0.441939	0.421345	0.430252	0.4425	0.4523	0.374958	0.424505				392.312	0.858663	0.863706	0.813354	0.802252	0.827082	0.837388	0.846558	0.832018	0.827885	0.837134	0.88624			654.314	0.704687	0.843125
				264.006	0.3986							263.31	0.43982	0.429009	0.453645	0.446641	0.443039	0.444134	0.420033	0.425586	0.4429	0.4578	0.377023	0.426917				395.312	0.848983	0.869241	0.805377	0.806341	0.834972	0.846132	0.845747	0.839894	0.836209	0.840513	0.888206			659.312	0.742135	0.815708
				266.003	0.3975							265.313	0.437993	0.437114	0.46544	0.447433	0.439917	0.438916	0.419383	0.425688	0.4447	0.4545	0.377864	0.430137				398.313	0.869536	0.862065	0.810356	0.808603	0.84315	0.83176	0.843527	0.838899	0.83829	0.843397	0.894083			664.316	0.736165	0.843125
				268.004	0.3988							267.316	0.437914	0.434477	0.458477	0.447733	0.440794	0.441893	0.418961	0.425226	0.4423	0.4551	0.375867	0.426951				401.315	0.857961	0.875155	0.811083	0.809189	0.853285	0.850151	0.857326	0.842439	0.839004	0.848277	0.898778			669.315	0.723171	0.840858
				270.006	0.3992							269.317	0.438376	0.430204	0.456163	0.448171	0.440788	0.44075	0.418608	0.425251	0.4428	0.4511	0.37673	0.431248				404.312	0.870612	0.877307	0.819757	0.81244	0.853554	0.850484	0.848716	0.843251	0.845232	0.854164	0.911298			674.312	0.741793	0.841682
				272.001	0.397							271.31	0.435696	0.435343	0.455786	0.446876	0.438389	0.439804	0.419404	0.425167	0.4442	0.4597	0.379601	0.431804				407.31	0.852035	0.877915	0.818561	0.81612	0.872526	0.856299	0.857457	0.838804	0.848042	0.856993	0.905654			679.313	0.706543	0.845805
				274.003	0.399							273.313	0.43607	0.432047	0.458605	0.447161	0.439646	0.439341	0.418093	0.42506	0.4391	0.457	0.377159	0.428835				410.315	0.861134	0.884984	0.8179	0.819392	0.873104	0.853948	0.867847	0.844709	0.851786	0.859933	0.9177			684.313	0.794096	0.83591
				276.004	0.3996							275.311	0.435647	0.428991	0.453548	0.445767	0.442291	0.439974	0.416437	0.423623	0.4416	0.455	0.375969	0.428268				413.311	0.849859	0.884821	0.827968	0.821569	0.882456	0.860538	0.867162	0.85187	0.854642	0.867284	0.925512			689.314	0.709855	0.819831
				278.006	0.399							277.313	0.438014	0.431829	0.461465	0.446116	0.441321	0.439894	0.415825	0.422083	0.4415	0.4587	0.37502	0.42706				416.315	0.863075	0.888354	0.831204	0.825936	0.88841	0.873263	0.864959	0.854424	0.855128	0.870498	0.925178			694.313	0.776212	0.834879
				280.002	0.3978							279.312	0.433383	0.430339	0.45412	0.445991	0.440941	0.440486	0.416112	0.423213	0.4409	0.454	0.376024	0.427802				419.311	0.865678	0.885577	0.833973	0.829273	0.888884	0.871702	0.874582	0.855222	0.860421	0.872687	0.924735			699.314	0.729934	0.861266
				282.005	0.3997							281.321	0.433777	0.431948	0.45538	0.443548	0.439459	0.438931	0.416265	0.422643	0.4391	0.4513	0.37464	0.426561				422.311	0.859798	0.885384	0.840296	0.831793	0.888226	0.874234	0.868995	0.851882	0.863027	0.8798	0.935406			704.315	0.751669	0.884148
				284.005	0.3994							283.336	0.435738	0.428257	0.453122	0.445028	0.439285	0.439201	0.414693	0.42302	0.4417	0.4557	0.379057	0.432336				425.312	0.867009	0.888678	0.844768	0.836161	0.892697	0.888428	0.881732	0.853197	0.864675	0.874154	0.926495			709.316	0.760953	0.844568
				286.003	0.3981							285.31	0.434638	0.431078	0.45535	0.445773	0.440949	0.437274	0.414099	0.421807	0.4411	0.4523	0.376063	0.427477				428.311	0.857707	0.895046	0.844258	0.837628	0.903285	0.884483	0.8814	0.860422	0.866687	0.8768	0.92012			714.314	0.760977	0.846011
				288.001	0.3993							287.317	0.434645	0.430408	0.46135	0.445689	0.439658	0.436849	0.413077	0.419724	0.4419	0.4553	0.374162	0.425255				431.314	0.854009	0.890291	0.850294	0.842705	0.900588	0.887952	0.883756	0.859569	0.86813	0.880637	0.934316			719.315	0.757391	0.831581
				290.003	0.3969							289.311	0.434883	0.429806	0.449199	0.445408	0.438067	0.436824	0.412343	0.419969	0.441	0.4551	0.374719	0.42325				434.314	0.87	0.898996	0.851604	0.846514	0.899909	0.894583	0.878913	0.867475	0.869049	0.886249	0.942214			724.316	0.745866	0.842507
				292.004	0.3974							291.312	0.433879	0.426829	0.449792	0.443336	0.438175	0.436198	0.41341	0.422618	0.439	0.4537	0.372043	0.420363				437.31	0.856668	0.902942	0.850755	0.851913	0.901331	0.916916	0.88433	0.86671	0.868167	0.887302	0.941449			729.315	0.697938	0.841064
				294.004	0.399							293.314	0.435642	0.429953	0.453548	0.444308	0.436363	0.434485	0.412282	0.419723	0.4409	0.4537	0.374063	0.425687				440.314	0.874062	0.905509	0.852264	0.855786	0.906626	0.907752	0.888958	0.859123	0.875239	0.886251	0.93099			734.317	0.685731	0.894249
				296.001	0.3986							295.312	0.433693	0.429532	0.455419	0.444503	0.441228	0.435767	0.412126	0.419496	0.4372	0.457	0.374029	0.426184				443.314	0.859009	0.908401	0.855001	0.858478	0.904423	0.901468	0.879876	0.867665	0.874562	0.894975	0.949571			739.316	0.695616	0.897753
				298.005	0.398							297.312	0.432337	0.429097	0.452259	0.443216	0.436694	0.434803	0.411563	0.419206	0.4372	0.4527	0.375993	0.428545				446.314	0.873381	0.90802	0.861786	0.863319	0.910191	0.908476	0.889715	0.870227	0.876985	0.896633	0.953665			744.314	0.700198	0.902907
				300.002	0.3978							299.313	0.432467	0.424932	0.446537	0.444953	0.437894	0.43553	0.411257	0.419914	0.4396	0.4547	0.376065	0.428413				449.313	0.86454	0.904653	0.853232	0.866032	0.911655	0.913638	0.879983	0.879503	0.879909	0.896717	0.943098			749.312	0.765912	0.902082
				302.002	0.3982							301.31	0.432664	0.426854	0.448681	0.443819	0.439812	0.434768	0.411723	0.419038	0.4407	0.4557	0.372658	0.423676				452.313	0.871585	0.916183	0.867823	0.870185	0.915302	0.926308	0.880729	0.877908	0.882605	0.902018	0.956348			754.318	0.721771	0.931354
				304.004	0.399							303.312	0.431891	0.426764	0.446893	0.443017	0.436677	0.434476	0.410689	0.418574	0.4398	0.4513	0.373451	0.426407				455.311	0.877787	0.914807	0.869531	0.87219	0.91349	0.920616	0.88963	0.873834	0.882544	0.900014	0.947931			759.312	0.778731	0.932797
				306.002	0.3976							305.315	0.432965	0.424952	0.444198	0.443229	0.437757	0.435473	0.412197	0.422034	0.4389	0.4528	0.371485	0.423866				458.311	0.883021	0.911183	0.866594	0.878749	0.914068	0.92599	0.893342	0.882288	0.887815	0.902588	0.953336			764.314	0.795052	0.947434
				308.005	0.3986							307.317	0.431391	0.428823	0.451059	0.443353	0.43743	0.433541	0.411115	0.418515	0.4381	0.4535	0.375412	0.42917				461.313	0.88703	0.914605	0.882067	0.880452	0.915201	0.922344	0.903745	0.886013	0.886592	0.905197	0.955473			769.311	0.837964	0.949701
				310.004	0.4011							309.311	0.431395	0.427295	0.450018	0.441741	0.439507	0.433712	0.409345	0.41777	0.4392	0.4539	0.375117	0.429801				464.311	0.882046	0.922416	0.874615	0.884283	0.914502	0.92788	0.907625	0.887047	0.884959	0.907258	0.960555			774.313	0.8319	0.949289
				312.005	0.3983							311.315	0.431115	0.428435	0.452811	0.444315	0.436446	0.431942	0.408752	0.416114	0.436	0.448	0.373498	0.423785				467.313	0.876461	0.92455	0.87521	0.888887	0.923443	0.920617	0.894519	0.887515	0.885992	0.903918	0.948806			779.316	0.883395	0.952587
				314.003	0.3979							313.315	0.432229	0.432163	0.455479	0.443196	0.43523	0.432572	0.409662	0.420561	0.4375	0.4525	0.37588	0.428048				470.311	0.868601	0.927657	0.888419	0.8887	0.925297	0.923387	0.897216	0.887078	0.893701	0.911361	0.956253			784.314	0.905501	0.955267
				316.001	0.3995							315.32	0.428049	0.434034	0.456203	0.441344	0.436767	0.430998	0.408828	0.416836	0.4387	0.4565	0.373843	0.426125				473.315	0.896755	0.929776	0.879756	0.892681	0.926431	0.93255	0.903962	0.894278	0.891407	0.915088	0.956993			789.317	0.933024	0.93692
				318.002	0.4009							317.313	0.430354	0.427645	0.446655	0.442144	0.436143	0.430207	0.407337	0.414553	0.4384	0.4556	0.373559	0.424214				476.315	0.8846	0.930114	0.879269	0.894385	0.924537	0.942852	0.907051	0.890266	0.892462	0.916105	0.959968			794.314	0.995344	0.945372
				320.002	0.3993							319.314	0.431876	0.430295	0.450438	0.442645	0.436762	0.431333	0.408677	0.417499	0.4379	0.4481	0.372008	0.427059				479.314	0.890829	0.926091	0.890536	0.90002	0.93185	0.936982	0.911487	0.896644	0.891991	0.921497	0.964577			799.312	1.00273	0.953412
				322.004	0.3994							321.317	0.43059	0.426011	0.445242	0.441846	0.435795	0.431838	0.407751	0.417214	0.4377	0.4534	0.374468	0.424248				482.312	0.88684	0.93149	0.887992	0.901079	0.91768	0.931323	0.908733	0.898913	0.900406	0.919512	0.968563			804.316	1.01249	0.967635
				324.001	0.4017							323.314	0.429722	0.426071	0.445869	0.441247	0.433586	0.430202	0.406954	0.413222	0.4352	0.4474	0.374573	0.424833				485.311	0.887764	0.929331	0.89298	0.901451	0.92522	0.944232	0.91072	0.897421	0.895925	0.921207	0.964252			809.313	0.967585	0.968872
				326.005	0.3993							325.315	0.429822	0.429047	0.451818	0.440569	0.43491	0.430618	0.407255	0.415531	0.4395	0.452	0.373184	0.427107				488.311	0.889481	0.93579	0.90287	0.905582	0.926601	0.935004	0.906457	0.907003	0.89951	0.920833	0.962477			814.316	0.999032	0.96578
				328.006	0.4011							327.311	0.429702	0.428708	0.452866	0.442008	0.433418	0.429932	0.406372	0.413426	0.4371	0.4503	0.371813	0.424452				491.316	0.897684	0.931152	0.896433	0.904794	0.929156	0.938049	0.909571	0.90329	0.902365	0.923388	0.969988			819.377	0.996062	0.976706
				330.002	0.4009							329.314	0.429197	0.426384	0.447546	0.441368	0.434726	0.42958	0.406418	0.415717	0.4356	0.4514	0.374885	0.42676				494.315	0.899736	0.928533	0.899814	0.908431	0.928209	0.937541	0.912405	0.907605	0.903694	0.928194	0.973178			824.313	0.98342	0.974438
				332.001	0.4007							331.31	0.42724	0.425862	0.449396	0.442479	0.433439	0.430094	0.405693	0.415833	0.438	0.4517	0.372248	0.429283				497.31	0.913445	0.944763	0.894401	0.910672	0.925697	0.952061	0.917584	0.906491	0.902517	0.930365	0.969082			829.311	0.991681	0.974232
				334.002	0.3997							333.314	0.42725	0.426412	0.449127	0.440257	0.433602	0.42648	0.406785	0.415915	0.4358	0.4534	0.373168	0.425859				500.312	0.903211	0.931555	0.902759	0.910893	0.928149	0.934255	0.92634	0.909651	0.900884	0.928581	0.967285			834.313	1.02468	0.960008
				336.004	0.3984							335.31	0.42483	0.430635	0.454926	0.442418	0.43592	0.430131	0.404685	0.413253	0.4382	0.4529	0.370035	0.421002				503.315	0.924555	0.947743	0.908445	0.911243	0.933526	0.950697	0.91274	0.906305	0.90702	0.931594	0.971379			839.314	1.00129	0.955267
				338.006	0.3997							337.314	0.424519	0.423387	0.442517	0.441444	0.434223	0.430037	0.404542	0.413684	0.4357	0.4531	0.371123	0.424591				506.315	0.900699	0.940988	0.906456	0.916084	0.934598	0.943357	0.913277	0.913076	0.907005	0.933343	0.971667			844.313	0.947192	0.96846
				340.003	0.4019							339.31	0.423735	0.427822	0.452672	0.440307	0.434239	0.429837	0.404925	0.414032	0.4327	0.4467	0.369398	0.422656				509.315	0.905926	0.948431	0.90954	0.915188	0.934826	0.954847	0.928896	0.910495	0.913233	0.93588	0.976405			849.312	1.01683	0.977737
				342.006	0.4013							341.311	0.42181	0.429306	0.457426	0.440608	0.433017	0.428092	0.404362	0.414294	0.4313	0.4506	0.367105	0.415888				512.311	0.915574	0.948034	0.902744	0.918352	0.933982	0.951032	0.926254	0.913782	0.910825	0.936018	0.973298			854.311	0.94868	0.965368
				344.003	0.3991							343.313	0.422323	0.426437	0.456494	0.441263	0.433456	0.428873	0.402216	0.40855	0.4307	0.4459	0.368492	0.417746				515.31	0.919323	0.947694	0.91642	0.918831	0.934931	0.945194	0.919983	0.91455	0.910195	0.936908	0.970383			859.312	0.988783	0.985982
				346.006	0.3999							345.311	0.422668	0.428928	0.456283	0.438606	0.433774	0.429233	0.402319	0.408414	0.4303	0.4469	0.37283	0.421688				518.31	0.900771	0.94429	0.91927	0.917011	0.932748	0.945561	0.929701	0.922094	0.90929	0.942776	0.984408			864.314	1.07308	0.953824
				348.006	0.4008							347.312	0.421586	0.422901	0.451592	0.439326	0.430099	0.428272	0.401626	0.411215	0.4285	0.4472	0.372751	0.421591				521.314	0.919324	0.95423	0.908679	0.917877	0.928115	0.95629	0.923673	0.933231	0.913513	0.943207	0.975904			869.312	1.02119	0.966811
				350.004	0.4001							349.314	0.419534	0.425483	0.446417	0.440362	0.431918	0.42942	0.402554	0.412249	0.4258	0.4444	0.370161	0.420515				524.315	0.91531	0.959968	0.922724	0.921471	0.930896	0.959271	0.922697	0.925228	0.913771	0.946952	0.982255			874.316	0.994433	0.984952
				352.002	0.4011							351.312	0.418937	0.426404	0.454105	0.439509	0.430501	0.427398	0.401694	0.408302	0.4299	0.4481	0.36759	0.415646				527.312	0.91634	0.953428	0.908579	0.923712	0.933554	0.962505	0.916647	0.922185	0.916103	0.94299	0.98063			879.313	0.98183	0.98825
				354.001	0.4014							353.311	0.419818	0.422521	0.447198	0.439502	0.431842	0.428913	0.40084	0.407246	0.426	0.4459	0.365363	0.417448				530.312	0.92461	0.960119	0.919436	0.923805	0.934853	0.939904	0.939871	0.930246	0.917227	0.950653	0.982854			884.311	1.03989	0.968666
				356.003	0.4005							355.315	0.419018	0.425152	0.445147	0.440041	0.429805	0.426844	0.400397	0.407367	0.4287	0.448	0.364355	0.414965				533.315	0.920364	0.956748	0.921532	0.925981	0.938685	0.963925	0.944453	0.926844	0.919581	0.948741	0.983486			889.316	1.02595	0.958978
				358.002	0.4015							357.31	0.419935	0.424133	0.454733	0.438801	0.429317	0.429317	0.398977	0.406522	0.4251	0.4418	0.366166	0.416875				536.31	0.927819	0.956855	0.919157	0.926352	0.945875	0.965904	0.927557	0.924443	0.918996	0.947488	0.976015			894.314	0.968059	0.982272
				360.004	0.4023							359.31	0.419371	0.427499	0.453012	0.437969	0.430638	0.428053	0.397649	0.405452	0.425	0.4442	0.365229	0.417691				539.314	0.931456	0.971973	0.921534	0.926251	0.940005	0.955027	0.92519	0.93441	0.924153	0.949658	0.979076			899.315	1.01511	1
				362.005	0.4026							361.31	0.419372	0.422954	0.449971	0.43792	0.430619	0.426526	0.394931	0.403936	0.4246	0.443	0.368747	0.42226				542.315	0.925406	0.962613	0.930905	0.925656	0.940542	0.957243	0.93188	0.929989	0.921198	0.952927	0.978569			904.313	0.941192	0.971965
				364.003	0.4021							363.312	0.417349	0.41938	0.444136	0.436669	0.430707	0.42601	0.395047	0.403054	0.4227	0.4463	0.365971	0.41716				545.312	0.939906	0.961411	0.924962	0.925684	0.943282	0.967469	0.933824	0.94005	0.922914	0.953871	0.982448			909.315	0.968907	0.974026
				366.003	0.4002							365.312	0.416482	0.426497	0.463328	0.434726	0.430282	0.424605	0.394687	0.404938	0.424	0.4441	0.366869	0.421515				548.311	0.93712	0.95987	0.933003	0.927603	0.947588	0.969953	0.923028	0.940939	0.924449	0.955511	0.982951			914.315	0.97557	0.935683
				368.003	0.4006							367.314	0.41867	0.423149	0.453971	0.434797	0.428304	0.425755	0.391491	0.398904	0.422	0.4405	0.362227	0.415822				551.31	0.933894	0.969825	0.927312	0.928855	0.944767	0.964225	0.937315	0.945494	0.925048	0.956308	0.985475			919.318	0.956683	0.8792
				370.006	0.4015							369.312	0.415322	0.418665	0.447279	0.433689	0.429358	0.425599	0.391436	0.400756	0.4209	0.4419	0.361264	0.413644				554.313	0.952313	0.966074	0.935484	0.929463	0.938774	0.973634	0.930218	0.951397	0.925306	0.95738	0.989117			924.317	0.95764	0.829932
				372.006	0.4037							371.311	0.416624	0.421615	0.453808	0.432315	0.429663	0.423726	0.391809	0.400972	0.4196	0.4353	0.361904	0.414738				557.31	0.941243	0.96827	0.937097	0.932434	0.948559	0.969543	0.944689	0.952044	0.922944	0.963762	0.9922			929.312	0.968779	0.794269
				374.007	0.3996							373.315	0.418479	0.420494	0.447877	0.430687	0.428792	0.423912	0.390385	0.402321	0.4212	0.4397	0.367338	0.417979				560.315	0.935929	0.97472	0.941665	0.929046	0.947983	0.973792	0.947112	0.943271	0.928671	0.960129	0.98561			934.31	0.903946	0.779427
				376.005	0.4039							375.315	0.417425	0.420554	0.449977	0.430707	0.428566	0.422561	0.391132	0.402736	0.4226	0.4411	0.36582	0.415948				563.314	0.952628	0.971714	0.933316	0.932275	0.939292	0.967522	0.952576	0.952639	0.928222	0.961201	0.983749			939.312	0.823357	0.759637
				378.004	0.4033							377.316	0.417233	0.417849	0.44738	0.431846	0.430808	0.423884	0.390317	0.400129	0.4234	0.4434	0.366188	0.419262				566.312	0.946822	0.973694	0.929342	0.933721	0.943207	0.966835	0.957247	0.95093	0.927933	0.96231	0.982942			944.316	0.822433	0.723562
				380.001	0.4007							379.311	0.416594	0.417455	0.446194	0.429862	0.428269	0.421098	0.390701	0.403562	0.4212	0.4413	0.363648	0.415246				569.312	0.935947	0.971286	0.942288	0.933491	0.945535	0.972923	0.950537	0.954172	0.925526	0.968105	0.994816			949.315	0.792513	0.698619
				382.001	0.4017							381.31	0.41706	0.418186	0.454848	0.427574	0.428209	0.42101	0.389972	0.400672	0.4224	0.4414	0.363105	0.417058				572.314	0.95708	0.976483	0.942811	0.933497	0.950809	0.959565	0.939361	0.951329	0.931913	0.968189	0.99044			954.315	0.798322	0.694084
				384.002	0.4012							383.317	0.419627	0.419913	0.45195	0.429758	0.427644	0.418734	0.387873	0.399719	0.4211	0.4435	0.363173	0.419969				575.31	0.948061	0.971766	0.942662	0.932387	0.953303	0.974816	0.95578	0.952008	0.929801	0.96754	0.991116			959.315	0.722334	0.680066
				386.001	0.4035							385.311	0.419957	0.418602	0.450699	0.428915	0.427851	0.420472	0.388774	0.400522	0.4205	0.4415	0.36576	0.420777				578.315	0.955858	0.968431	0.946113	0.936625	0.951182	0.972832	0.953327	0.963186	0.937237	0.97068	0.997531			964.312	0.748642	0.671202
				388.002	0.402							387.311	0.417465	0.417649	0.448635	0.427973	0.428126	0.419734	0.387863	0.400512	0.4199	0.4394	0.364111	0.420123				581.314	0.951168	0.976944	0.95302	0.934806	0.946981	0.97677	0.957086	0.955278	0.9359	0.970014	0.992553			969.312	0.70943	0.63657
				390.002	0.4018							389.314	0.417131	0.418882	0.454947	0.430617	0.429638	0.418242	0.387823	0.399879	0.4216	0.4396	0.366166	0.420406				584.313	0.959086	0.977129	0.950406	0.936252	0.953779	0.984698	0.938967	0.947983	0.932262	0.968578	0.993185			974.315	0.680007	0.636982
				392.005	0.4014							391.314	0.418109	0.416338	0.451674	0.429111	0.428015	0.418088	0.388245	0.400845	0.4195	0.4405	0.366343	0.423546				587.313	0.949143	0.973091	0.956982	0.936838	0.943728	0.973204	0.949187	0.964415	0.932816	0.972707	0.992034			979.315	0.729717	0.594723
				394.005	0.4033							393.316	0.416491	0.418331	0.455226	0.429392	0.428267	0.418388	0.388812	0.402296	0.421	0.4394	0.364851	0.420832				590.31	0.950874	0.977387	0.949868	0.93693	0.950588	0.968269	0.959366	0.95753	0.936218	0.972809	0.993247			984.314	0.679236	0.581736
				396.006	0.4024							395.316	0.417027	0.416275	0.449122	0.428534	0.427748	0.417873	0.388425	0.401993	0.4214	0.4417	0.365318	0.422999				593.31	0.949798	0.980277	0.955084	0.935927	0.952876	0.985356	0.958231	0.953239	0.93258	0.979812	0.999189			989.311	0.727212	0.586889
				398.004	0.4029							397.314	0.41726	0.41469	0.452989	0.431596	0.429076	0.417901	0.388572	0.402843	0.4225	0.4439	0.367434	0.422226				596.312	0.955539	0.97554	0.954871	0.938511	0.955142	0.98057	0.95052	0.959024	0.933271	0.971713	0.993802			994.315	0.604193	0.540095
				400.001	0.4023							399.312	0.4188	0.415909	0.450541	0.429422	0.429063	0.418227	0.388284	0.401683	0.4219	0.4417	0.366362	0.42379				599.312	0.961595	0.975099	0.957457	0.939334	0.957388	0.989428	0.961848	0.960358	0.93877	0.972748	0.990738			999.313	0.64686	0.526489
				402.001	0.4023							401.316	0.416623	0.419608	0.456491	0.432054	0.431133	0.419768	0.387216	0.400277	0.421	0.4385	0.363486	0.418973				602.313	0.956908	0.981311	0.955697	0.938503	0.953908	0.979284	0.95377	0.960396	0.935268	0.975797	0.99008			1004.31	0.559559	0.513709
				404.004	0.4009							403.315	0.41708	0.418821	0.459558	0.431364	0.429761	0.418228	0.389093	0.401904	0.4223	0.443	0.363648	0.419631				605.312	0.959457	0.980157	0.95774	0.939175	0.952447	0.991539	0.946231	0.963861	0.936688	0.975222	0.992217			1009.32	0.591759	0.48155
				406.001	0.4032							405.313	0.416261	0.416031	0.451097	0.431252	0.43137	0.419495	0.3894	0.402523	0.4229	0.444	0.363623	0.41902				608.311	0.948531	0.989202	0.957313	0.940707	0.953766	0.976919	0.943287	0.969687	0.938769	0.979864	0.998439			1014.31	0.601716	0.488765
				408.006	0.4025							407.311	0.418813	0.419838	0.456768	0.432694	0.42992	0.419459	0.389118	0.402679	0.4223	0.4424	0.361953	0.418199				611.316	0.979091	0.979727	0.960945	0.939746	0.952016	0.976866	0.955449	0.970712	0.935928	0.980442	0.998641			1019.32	0.535306	0.460317
				410.002	0.4028							409.31	0.418552	0.416861	0.453183	0.432767	0.429169	0.418871	0.388284	0.401489	0.4214	0.4386	0.366843	0.419384				614.314	0.981369	0.975325	0.963831	0.942073	0.96073	0.975293	0.956448	0.967056	0.939034	0.978091	1.00136			1024.31	0.512826	0.440528
				412.007	0.4021							411.313	0.418327	0.41619	0.446997	0.431491	0.429172	0.420277	0.389023	0.402078	0.4233	0.4468	0.361651	0.418921				617.314	0.97454	0.98986	0.969275	0.942316	0.960422	0.985409	0.960077	0.970534	0.939224	0.979199	0.999777			1029.31	0.510855	0.436611
				414.005	0.4031							413.315	0.4165	0.416581	0.447285	0.431548	0.428636	0.420081	0.388299	0.40206	0.4231	0.4438	0.364714	0.417289				620.315	0.955584	0.984096	0.968356	0.94026	0.956674	0.986502	0.977351	0.973991	0.935426	0.981059	1.00578			1034.31	0.504508	0.395589
				416.001	0.403							415.315	0.418794	0.419387	0.455937	0.433583	0.429899	0.421083	0.389732	0.404089	0.4219	0.444	0.364932	0.418101				623.312	0.96358	0.983867	0.965263	0.940116	0.962999	0.974161	0.97847	0.972327	0.937302	0.979971	1.00158			1039.31	0.519065	0.363224
				418.003	0.4044							417.311	0.418007	0.417517	0.451678	0.433939	0.430167	0.42081	0.389668	0.405058	0.4234	0.4444	0.366202	0.423528				626.313	0.968793	0.990221	0.971524	0.941905	0.966831	0.981506	0.966528	0.981578	0.941776	0.984667	1.00488			1044.31	0.496294	0.356834
				420.002	0.405							419.312	0.417864	0.414332	0.449047	0.43508	0.428716	0.420932	0.390493	0.405349	0.4228	0.444	0.363264	0.419283				629.315	0.979186	0.983214	0.963418	0.941761	0.962774	0.981851	0.955907	0.974276	0.936611	0.982225	0.997879			1049.31	0.461078	0.354772
				422.004	0.4026							421.315	0.418078	0.418607	0.452302	0.435784	0.42766	0.42085	0.390964	0.403531	0.4246	0.4438	0.365426	0.419708				632.313	0.97284	0.991292	0.971084	0.94383	0.958491	0.989422	0.978161	0.973671	0.937233	0.985622	1.00354			1054.31	0.477071	0.368378
				424.006	0.4037							423.314	0.416672	0.418568	0.45325	0.435552	0.428107	0.42004	0.390651	0.404807	0.4236	0.4443	0.363335	0.417676				635.315	0.967176	0.983538	0.967596	0.942784	0.960551	0.973987	0.959151	0.966632	0.93961	0.985431	1.00561			1059.32	0.43496	0.347763
				426.004	0.4019							425.314	0.415651	0.421611	0.45558	0.436431	0.430432	0.420485	0.391286	0.405726	0.4219	0.4415	0.365484	0.422393				638.316	0.96512	0.981436	0.971893	0.943306	0.958431	0.977401	0.977775	0.970434	0.937635	0.982823	1.00133			1064.31	0.417986	0.346939
				428.005	0.4022							427.315	0.417976	0.420914	0.457901	0.436577	0.427686	0.420348	0.39044	0.402251	0.4239	0.4448	0.365615	0.423274				641.316	0.972884	0.988206	0.974551	0.942711	0.9539	0.988037	0.967388	0.981796	0.938281	0.988234	1.00357			1069.31	0.481472	0.327974
				430.006	0.4028							429.313	0.417803	0.418738	0.453274	0.43491	0.430304	0.422061	0.39192	0.405097	0.4233	0.4415	0.365822	0.421271				644.314	0.976561	0.994362	0.977597	0.944371	0.962408	0.978574	0.963429	0.98212	0.938265	0.98775	1.0045			1074.32	0.425181	0.313337
				432.008	0.4039							431.312	0.418594	0.419021	0.44592	0.43692	0.429732	0.421931	0.390739	0.403821	0.4233	0.4429	0.366136	0.422554				647.312	0.980655	0.98886	0.972314	0.941993	0.968156	0.978877	0.971372	0.978807	0.943149	0.986113	0.998945			1079.31	0.37378	0.280973
				434.003	0.4024							433.312	0.416134	0.420428	0.450373	0.437715	0.42805	0.42086	0.391608	0.405513	0.4232	0.4434	0.365887	0.420042				650.311	0.968232	0.987286	0.974256	0.944771	0.955386	0.995836	0.967221	0.979498	0.938121	0.986563	1.00443			1084.31	0.386559	0.309008
				436.002	0.4032							435.31	0.419132	0.418941	0.452765	0.438344	0.428301	0.422879	0.391434	0.40283	0.4251	0.4454	0.365497	0.419106				653.315	0.977038	0.985991	0.966854	0.94583	0.953059	0.98275	0.97826	0.973133	0.943847	0.987397	1.00853			1089.31	0.355395	0.284271
				438.006	0.4028							437.314	0.417216	0.417319	0.448416	0.437773	0.432439	0.424815	0.392229	0.405213	0.4234	0.4448	0.364365	0.420409				656.314	0.974681	0.980854	0.975828	0.944075	0.956624	0.968592	0.980561	0.984762	0.940323	0.98878	1.00564			1094.31	0.349767	0.272315
				440.004	0.4033							439.315	0.418344	0.416051	0.445189	0.438127	0.430563	0.422915	0.39285	0.406269	0.4218	0.444	0.362612	0.420074				659.312	0.972579	0.991531	0.975667	0.943931	0.961012	0.978122	0.977443	0.977297	0.942176	0.988973	1.00289			1099.31	0.334869	0.260359
				442.001	0.403							441.311	0.419891	0.417875	0.448423	0.440297	0.430234	0.423061	0.390364	0.403827	0.4235	0.4424	0.366708	0.42656				662.311	0.989427	0.990786	0.983611	0.946064	0.963938	0.987358	0.971263	0.986876	0.940087	0.990906	1.00297			1104.32	0.355961	0.230674
				444.001	0.4048							443.315	0.416509	0.419659	0.452497	0.438605	0.43083	0.42425	0.392091	0.404435	0.422	0.4476	0.364663	0.420686				665.314	0.991592	0.990761	0.970609	0.945576	0.961776	0.988512	0.977859	0.980192	0.943854	0.98958	1.00158			1109.31	0.320538	0.263039
				446.001	0.4032							445.312	0.417582	0.414489	0.443601	0.437964	0.428062	0.423124	0.392233	0.403954	0.4224	0.4437	0.361677	0.416992				668.313	0.997306	0.995603	0.975068	0.946356	0.965938	0.991581	0.975199	0.976745	0.941993	0.992153	1.00494			1114.31	0.298606	0.226139
				448.006	0.4021							447.315	0.418589	0.423313	0.451677	0.439547	0.430222	0.424868	0.391369	0.403505	0.4214	0.4405	0.367051	0.425725				671.311	0.988927	0.992121	0.976958	0.946169	0.963241	0.99182	0.975288	0.982753	0.941248	0.990168	1.00646			1119.31	0.288052	0.230056
				450.003	0.402							449.314	0.417154	0.418903	0.450324	0.439831	0.427871	0.421697	0.393287	0.403948	0.4217	0.4406	0.367137	0.424553				674.314	0.992744	0.992313	0.981029	0.945917	0.958916	0.978265	0.978945	0.981321	0.943352	0.997556	1.01248			1124.31	0.301578	0.189858
				452.005	0.4051							451.312	0.416793	0.419776	0.45048	0.437765	0.431609	0.423267	0.392238	0.402621	0.4213	0.4395	0.365572	0.422501				677.311	0.996089	0.990419	0.980867	0.948566	0.961265	0.978784	0.981033	0.985138	0.944202	0.994308	1.01509			1129.31	0.259646	0.204494
				454.002	0.4034							453.314	0.416841	0.418619	0.451221	0.438563	0.429383	0.423567	0.392438	0.404671	0.4226	0.4425	0.366673	0.419842				680.316	0.982845	0.993722	0.972992	0.945887	0.961637	0.989201	0.963413	0.983278	0.942273	0.990144	1.00633			1134.31	0.31829	0.194393
				456.003	0.4016							455.312	0.418362	0.419564	0.447347	0.439398	0.432061	0.425524	0.393013	0.404851	0.4257	0.4487	0.364204	0.422035				683.314	0.989545	0.983027	0.980141	0.946796	0.960175	0.986468	0.977618	0.986006	0.944536	0.997276	1.01561			1139.31	0.322534	0.211503
				458.001	0.4046							457.316	0.416273	0.415205	0.445991	0.437043	0.430386	0.422948	0.39314	0.404392	0.4221	0.4449	0.366867	0.425622				686.316	0.993083	0.988823	0.977514	0.947941	0.963863	0.981144	0.984373	0.987301	0.941627	0.995162	1.01222			1144.31	0.305598	0.186559
				460.009	0.4024							459.315	0.415394	0.418648	0.447215	0.437696	0.431266	0.425625	0.393065	0.405091	0.4222	0.4428	0.363289	0.419863				689.312	0.988881	0.993478	0.990105	0.948055	0.966377	0.986937	0.97435	0.988292	0.942546	0.992427	1.00862			1149.32	0.240086	0.195217
				462.005	0.4047							461.312	0.416747	0.420084	0.454628	0.439837	0.428598	0.42348	0.394085	0.405584	0.4247	0.446	0.368724	0.427358				692.31	0.981062	0.989976	0.982691	0.948534	0.957459	0.974789	0.971932	0.981742	0.944923	0.99705	1.01881			1154.31	0.260989	0.182643
				464.002	0.405							463.312	0.417197	0.417941	0.444792	0.438923	0.431579	0.423892	0.393703	0.404417	0.4204	0.4426	0.364007	0.419335				695.314	1.00475	0.993094	0.988671	0.947316	0.9678	0.982631	0.979835	0.998634	0.939826	0.997518	1.00949			1159.31	0.215847	0.165121
				466.005	0.4032							465.314	0.417392	0.419835	0.453152	0.43972	0.429177	0.425352	0.392356	0.404226	0.4243	0.441	0.366534	0.418441				698.315	0.99363	0.991776	0.987896	0.950244	0.958779	0.99178	0.977622	0.995357	0.943365	0.998316	1.01339			1164.31	0.201404	0.157493
				468.004	0.4041							467.312	0.417637	0.417789	0.448889	0.439369	0.429411	0.424784	0.394192	0.405736	0.4236	0.4451	0.367272	0.425769				701.312	0.988961	0.991092	0.978909	0.948875	0.959068	0.992797	0.985153	0.997273	0.940616	0.998455	1.01669			1169.31	0.22851	0.16409
				470.006	0.4025							469.314	0.41539	0.419972	0.443308	0.440779	0.430195	0.425777	0.392977	0.40437	0.4226	0.4443	0.362933	0.420823				704.315	0.996259	0.996303	0.978757	0.947936	0.9622	0.988595	0.974981	0.996465	0.944087	0.995792	1.00888			1174.32	0.211938	0.14162
				472.005	0.4026							471.311	0.415682	0.420194	0.446163	0.438034	0.430785	0.424069	0.392811	0.404694	0.4208	0.443	0.363892	0.420401				707.313	0.998591	0.998294	0.989074	0.950327	0.962531	0.98372	0.990559	0.990851	0.944686	1.00005	1.01796			1179.31	0.206345	0.151515
				474.001	0.405							473.313	0.417442	0.422537	0.456473	0.438298	0.427807	0.42428	0.392713	0.402443	0.4205	0.4461	0.361246	0.41557				710.314	0.981749	0.998328	0.980307	0.950764	0.96659	0.990254	0.980871	0.995982	0.944648	1.00451	1.01919			1184.31	0.207099	0.104514
				476.005	0.4062							475.314	0.418669	0.419858	0.452394	0.439303	0.43071	0.424913	0.393722	0.405244	0.422	0.4436	0.366213	0.421693				713.311	0.991682	0.99816	0.982742	0.94845	0.964325	0.992652	0.987573	0.994273	0.945727	0.999045	1.01393			1189.31	0.185614	0.116058
				478.003	0.4041							477.314	0.416752	0.41817	0.441181	0.440534	0.431337	0.42533	0.39418	0.405664	0.4229	0.4429	0.364694	0.420477				716.316	0.998588	0.992521	0.989301	0.950669	0.961875	0.99609	0.985652	1.00352	0.945939	0.996822	1.00797			1194.32	0.181461	0.12348
				480.003	0.4053							479.313	0.41515	0.41871	0.445089	0.445153	0.429277	0.425624	0.393954	0.40488	0.4235	0.4443	0.366647	0.423354				719.314	1.00231	0.999476	0.98731	0.9519	0.962844	0.991416	0.978645	0.994157	0.942164	1.00112	1.01236			1199.31	0.163539	0.125747
				482.002	0.4061							481.314	0.41621	0.418567	0.445989	0.442388	0.428134	0.423939	0.393187	0.405097	0.422	0.4424	0.36528	0.422832				722.314	0.992675	0.999475	0.988242	0.949221	0.964698	0.992467	0.973537	0.997785	0.940508	1.00175	1.01925			1204.31	0.204637	0.112554
				484.005	0.4065							483.31	0.418587	0.420987	0.449263	0.439541	0.430404	0.424887	0.394482	0.406649	0.423	0.4435	0.366898	0.422762				725.314	1.01429	0.998895	0.986641	0.949571	0.966409	0.983491	0.991107	0.993753	0.943705	0.999855	1.01664			1209.32	0.205629	0.0861678
				486.005	0.4058							485.314	0.416458	0.418365	0.448964	0.438483	0.428661	0.423478	0.393192	0.402664	0.4217	0.446	0.361169	0.416794				728.314	0.993083	0.994733	0.989192	0.951833	0.968696	0.995253	0.993697	0.993235	0.946971	1.0004	1.01518			1214.31	0.174457	0.0904968
				488.005	0.4049							487.316	0.416665	0.420304	0.44851	0.439553	0.42979	0.42576	0.393541	0.403426	0.4241	0.4446	0.362747	0.419442				731.313	0.988881	0.997731	0.986647	0.951775	0.966431	0.985548	0.989494	0.998236	0.944928	1.00196	1.01781			1219.31	0.165911	0.100804
				490.001	0.4047							489.314	0.41763	0.423464	0.450869	0.439229	0.430161	0.4247	0.394122	0.403535	0.4224	0.4449	0.361673	0.418226				734.313	0.981062	0.995933	0.988178	0.950965	0.959347	0.995913	0.981815	1.009	0.941403	1.00307	1.01552			1224.31	0.132479	0.0999794
				492.006	0.4062							491.314	0.414108	0.418889	0.44819	0.43917	0.430408	0.424621	0.393458	0.403966	0.4229	0.4465	0.365747	0.421641				737.313	1.00475	0.998852	0.985654	0.951294	0.961428	0.990336	0.983037	0.996405	0.944145	1.00266	1.02074			1229.32	0.139275	0.0719439
				494.006	0.4037							493.313	0.416341	0.419427	0.446857	0.43927	0.430545	0.425808	0.39385	0.403252	0.4213	0.4425	0.360646	0.416355				740.313	0.99363	0.993076	0.983663	0.951236	0.960584	0.985017	0.986568	1.00352	0.945383	1.00628	1.02855			1234.31	0.166182	0.0616368
				496.006	0.405							495.314	0.415288	0.41973	0.449835	0.441205	0.430335	0.424736	0.394285	0.406168	0.4199	0.4428	0.36298	0.420584				743.313	0.988961	1.00569	0.991775	0.951822	0.959617	0.996083	0.984148	0.994157	0.94719	1.00371	1.02935			1239.31	0.149674	0.0956504
				498.004	0.4043							497.314	0.41637	0.421464	0.455551	0.439849	0.430466	0.426056	0.392984	0.403982	0.422	0.4424	0.366539	0.422713				746.313	0.996259	0.992453	0.997165	0.950045	0.964521	0.983491	1.00075	0.997785	0.94615	1.00535	1.02278			1244.31	0.103782	0.0904968
				500.007	0.4051							499.315	0.416477	0.421406	0.453461	0.439556	0.429517	0.424878	0.393195	0.403768	0.4215	0.4391	0.364497	0.419868				749.313	0.998591	0.997322	0.987794	0.950503	0.972514	0.995253	0.983902	0.993753	0.944653	1.00602	1.02494			1249.32	0.113204	0.0519481
				502.005	0.4057							501.314	0.418086	0.421512	0.449832	0.439551	0.431007	0.426211	0.392645	0.401334	0.4193	0.441	0.359931	0.416826				752.313	0.981749	0.999473	0.996467	0.953259	0.969878	0.985548	0.983037	0.993235	0.947213	1.00021	1.01577			1254.31	0.150017	0.0900845
				504.004	0.4048							503.313	0.415396	0.415427	0.4426	0.438214	0.431683	0.425945	0.393779	0.403174	0.4217	0.4426	0.367258	0.421186				755.313	0.991682	0.995823	0.992544	0.953115	0.969137	0.995913	0.986568	0.998236	0.941706	1.00551	1.02554			1259.32	0.109934	0.0612245
				506.008	0.4046							505.316	0.414848	0.418764	0.443056	0.440637	0.432146	0.424603	0.394106	0.403058	0.4216	0.446	0.364518	0.420128				758.313	0.998588	0.999473	0.994547	0.952155	0.965348	0.990336	0.984148	1.009	0.947068	1.00682	1.02871			1264.31	0.129003	0.0593692
				508.005	0.4036							507.314	0.415049	0.417712	0.449788	0.43943	0.429814	0.425228	0.394014	0.405264	0.4232	0.4445	0.35971	0.417278				761.313	1.00231	0.995823	0.98731	0.95113	0.966523	0.985017	1.00075	0.996405	0.949285	1.00761	1.03057			1269.31	0.0919538	0.0366935
				510.003	0.4065							509.313	0.417475	0.418169	0.446693	0.440948	0.429061	0.424376	0.391715	0.400846	0.4233	0.4485	0.363307	0.418948				764.313	0.992675	0.999475	0.988242	0.954251	0.966504	0.996083	0.983902	0.993235	0.946558	1.00722	1.02421			1274.31	0.13285	0.0690579
				512.006	0.4043							511.312	0.414562	0.420328	0.448925	0.440995	0.428598	0.424076	0.393476	0.405238	0.4215	0.4432	0.361986	0.420032				767.313	1.01429	0.998895	0.986641	0.95024	0.967699	0.995913	0.986568	0.998236	0.944811	1.00787	1.02728			1279.31	0.123716	0.0467945
				514.005	0.4061							513.314	0.416313	0.418281	0.446462	0.440394	0.429342	0.424579	0.393495	0.403562	0.4234	0.4455	0.362456	0.422167				770.313	0.992675	0.994733	0.989192	0.951833	0.968696	0.990336	0.984148	1.009	0.948259	1.00777	1.02503			1284.31	0.113519	0.0531849
				516.006	0.404							515.316	0.416828	0.421825	0.45366	0.440978	0.430369	0.425089	0.392867	0.401774	0.4205	0.4416	0.362516	0.420511				773.313	1.01429	0.997731	0.986647	0.951775	0.966431	0.985017	1.00075	0.996405	0.946945	1.00765	1.02185			1289.31	0.13005	0.0344259
				518.006	0.4043							517.31	0.416787	0.414673	0.438694	0.439409	0.428486	0.422074	0.393729	0.403428	0.4231	0.4423	0.364649	0.423602				776.313	1.01429	0.995933	0.988178	0.950965	0.959347	0.996083	0.983902	1.009	0.947317	1.00842	1.02135			1294.31	0.0798753	0.0507112
				520.005	0.4052							519.313	0.416479	0.417172	0.446347	0.439404	0.430277	0.424504	0.393074	0.401383	0.4226	0.4443	0.364347	0.422036				779.313	0.992675	0.998852	0.985654	0.951294	0.961428	0.985017	1.00075	0.996405	0.944811	1.00716	1.02942			1299.32	0.060665	0.04329
				522.003	0.4042							521.315	0.416825	0.4169	0.449499	0.440149	0.430216	0.424404	0.392087	0.403054	0.4178	0.4369	0.365816	0.422395				782.313	1.01429	0.993076	0.983663	0.951236	0.960584	0.996083	0.983902	1.009	0.948259	1.01047	1.02844			1304.31	0.0893582	0.0428778
				524.004	0.4059							523.314	0.414113	0.420052	0.448275	0.439594	0.43071	0.425203	0.394193	0.403532	0.4233	0.4463	0.360116	0.418108				785.313	0.992675	1.00569	0.991775	0.951822	0.959617	0.985017	1.00075	0.996405	0.946945	1.00993	1.03227			1309.32	0.103092	0.0492682
				526.003	0.4047							525.314	0.415618	0.422341	0.45676	0.438976	0.429922	0.425304	0.39398	0.40383	0.4214	0.4379	0.364016	0.424603				788.313	1.01429	0.992453	0.997165	0.950045	0.964521	0.996083	0.983902	1.009	0.947317	1.01226	1.02859			1314.32	0.0837356	0.0488559
				528.003	0.4039							527.31	0.415195	0.422519	0.447861	0.440089	0.4291	0.424236	0.393843	0.404001	0.4233	0.4488	0.360075	0.415933				791.313														1319.31	0.0662272	0.0284477
				530.003	0.404							529.316	0.416287	0.417219	0.450147	0.440421	0.429936	0.423934	0.394034	0.404012	0.4204	0.442	0.362933	0.41929				794.313														1324.31	0.0823303	0.025974
				532.003	0.4044							531.313	0.416494	0.418113	0.448271	0.441184	0.430324	0.423924	0.393592	0.404517	0.4211	0.4412	0.358329	0.415827																		1329.32	0.0797684	0.023088
				534.002	0.4043							533.313	0.41454	0.421128	0.447908	0.440325	0.430133	0.425386	0.393746	0.403083	0.4216	0.4429	0.36292	0.419824																		1334.31	0.129213	0.0344259
				536.003	0.4048							535.311	0.41529	0.417336	0.448589	0.439877	0.429273	0.423663	0.393662	0.403366	0.4212	0.4402	0.36389	0.418355																		1339.31	0.0705288	0.0243249
				538.001	0.4051							537.312	0.412939	0.416213	0.448499	0.44005	0.430201	0.423438	0.393713	0.404836	0.4224	0.4479	0.361802	0.421699																		1344.31	0.0731154	0.00721501
				540.004	0.4051							539.312	0.414183	0.415472	0.445632	0.441157	0.426716	0.422581	0.393957	0.403636	0.4223	0.4436	0.3624	0.422244																		1349.31	0.090785	0.0197897
				542.004	0.4063							541.312	0.416555	0.421254	0.449759	0.44062	0.428939	0.423481	0.392938	0.402794	0.4213	0.4405	0.366281	0.423032																		1354.32	0.0593507	0.0224696
				544.001	0.4043							543.315	0.414741	0.421873	0.450456	0.439806	0.431555	0.42464	0.392632	0.403832	0.4228	0.446	0.364664	0.422393																		1359.31	0.0492197	0.0253556
				546.002	0.4059							545.312	0.415455	0.419474	0.445738	0.43972	0.428992	0.422781	0.393188	0.403249	0.4205	0.4434	0.36223	0.420664																		1364.31	0.0651561	0.0243249
				548.004	0.4061							547.313	0.414679	0.421927	0.446868	0.441607	0.429316	0.422109	0.391998	0.404083	0.4212	0.4439	0.361771	0.420642																		1369.32	0.0609724	0.0138116
				550.002	0.406							549.314	0.417078	0.421785	0.451491	0.440703	0.430049	0.423759	0.393819	0.405423	0.4213	0.4445	0.363397	0.42273																		1374.31	0.0522847	0.0278293
				552.003	0.4054							551.312	0.414111	0.421345	0.45101	0.440796	0.430008	0.422929	0.392801	0.40263	0.4205	0.4381	0.363005	0.422296																		1379.31	0.0688705	0.0323645
				554.007	0.4046							553.315	0.415345	0.415703	0.441247	0.440204	0.427412	0.422876	0.39329	0.404886	0.42	0.4431	0.362272	0.424031																		1384.31	0.0964373	0.023088
				556.002	0.4057							555.313	0.416054	0.418709	0.442499	0.440828	0.429948	0.42306	0.393867	0.404197	0.4185	0.4426	0.364709	0.424716																		1389.31	0.0259329	0.0292723
				558.003	0.4038							557.315	0.415025	0.419707	0.444517	0.439958	0.430036	0.422904	0.392016	0.400468	0.4191	0.4395	0.361922	0.41791																		1394.32	0.0524325	0.017316
				560.003	0.4051							559.313	0.413536	0.418294	0.447676	0.439606	0.42906	0.422857	0.393745	0.403342	0.4199	0.4407	0.362214	0.42051																		1399.31	0.0638413	0
				562.002	0.4059							561.313	0.416128	0.42371	0.452631	0.440578	0.42913	0.422291	0.393838	0.404189	0.4185	0.4389	0.36014	0.418046																		1404.32	0.0495712	0.01443
				564.003	0.4061							563.316	0.415261	0.420852	0.445437	0.440218	0.43129	0.424648	0.393593	0.402366	0.4216	0.4395	0.360095	0.418787																		1409.31	0.0765886	0.0338075
				566.001	0.404							565.316	0.41618	0.415224	0.442523	0.440876	0.428912	0.423815	0.393514	0.402919	0.4182	0.4393	0.358504	0.418452																		1414.31	0.043518	0.00247372
				568.006	0.4055							567.315	0.41626	0.418971	0.447398	0.441603	0.430398	0.425189	0.394228	0.406162	0.4198	0.4408	0.361953	0.417853																		1419.31	0.0264573	0.00412286
				570.004	0.4074							569.311	0.414512	0.417301	0.440115	0.440065	0.430659	0.425954	0.393818	0.405327	0.4183	0.4402	0.358893	0.414833																		1424.32	0.0426105	0.023088
				572.003	0.4053							571.312	0.414416	0.420628	0.446888	0.439931	0.429953	0.425102	0.392716	0.40263	0.4234	0.446	0.365318	0.42693																		1429.32	0.0356003	0.023088
				574.006	0.4045							573.314	0.413947	0.419072	0.444042	0.441648	0.432509	0.427582	0.393	0.401739	0.4213	0.4442	0.361409	0.421009																		1434.32	0	0.0239126
				576.003	0.4041							575.315	0.414691	0.420065	0.442693	0.440988	0.429302	0.425532	0.393442	0.402528	0.4223	0.4422	0.359388	0.417244																		1439.32	0.0127014	0.0272109
				578.01	0.4046							577.315	0.413635	0.421835	0.450089	0.44201	0.431334	0.428712	0.393572	0.40306	0.4217	0.4425	0.360011	0.419985																		1444.31	0.0710581	0.0298907
				580.002	0.4061							579.312	0.41301	0.418808	0.447291	0.441257	0.43073	0.426553	0.394406	0.404376	0.4236	0.4458	0.361639	0.419197																		1449.32	0.0517249	0.0222635
				582.001	0.4045							581.312	0.413193	0.419234	0.446402	0.442271	0.431486	0.427013	0.392823	0.402679	0.4226	0.4429	0.36231	0.418718																		1454.32	0.0603125	0.0204082
				584.002	0.4071							583.313	0.414731	0.416707	0.440165	0.440345	0.430692	0.427863	0.394689	0.40307	0.4225	0.4443	0.359985	0.418313																		1459.31	0.0437512	0.0189652
				586.004	0.4064							585.314	0.413476	0.418393	0.446472	0.439988	0.428673	0.42603	0.393952	0.401112	0.4194	0.4422	0.358265	0.417141																		1464.32	0.038171	0.0107194
				588.006	0.4064							587.313	0.413391	0.424292	0.453392	0.441794	0.431971	0.428579	0.393361	0.401907	0.4213	0.4432	0.36281	0.421986																		1469.31	0.0500562	0.033189
				590.006	0.4055							589.312	0.416057	0.421347	0.450295	0.44143	0.429804	0.425599	0.393397	0.402178	0.4201	0.4422	0.361947	0.421314																		1474.32	0.0378515	0.0251495
				592.006	0.4047							591.311	0.412972	0.420158	0.447342	0.440494	0.432141	0.428122	0.392039	0.400655	0.4214	0.4441	0.359604	0.417453																		1479.31	0.0264377	0.0373119
				594.006	0.4053							593.315	0.413854	0.422985	0.449616	0.440285	0.431563	0.426437	0.393026	0.402929	0.4205	0.4452	0.360363	0.420684																		1484.31	0.060679	0.0377242
				596.006	0.4056							595.311	0.41401	0.421164	0.446538	0.440059	0.430191	0.428142	0.393802	0.403346	0.4233	0.4457	0.356995	0.41722																		1489.31	0.0114075	0.0713255
				598.001	0.4047							597.314	0.413093	0.420281	0.447119	0.441634	0.431274	0.425944	0.392523	0.401079	0.4215	0.4417	0.359062	0.422811																		1494.31	0.0395534	0.04329
				0.4068	0.4068							599.311	0.411047	0.416194	0.440318	0.440238	0.431192	0.426332	0.39454	0.402289	0.4214	0.4456	0.358797	0.420594
												601.311	0.414184	0.420125	0.448468	0.439965	0.432522	0.426724	0.393888	0.403288	0.4196	0.4418	0.359149	0.421152
												603.315	0.413479	0.417589	0.443242	0.440828	0.430027	0.425255	0.39456	0.403811	0.4189	0.4397	0.359987	0.421791
												605.311	0.41239	0.414926	0.444832	0.440429	0.431178	0.425853	0.393102	0.400933	0.4195	0.4432	0.362783	0.425122
												607.313	0.413209	0.422905	0.446484	0.440654	0.429934	0.424423	0.394013	0.402912	0.4188	0.4406	0.35685	0.41731
												609.315	0.414961	0.424304	0.452571	0.442672	0.431446	0.426761	0.39329	0.401089	0.4223	0.4458	0.359309	0.4194
												611.315	0.41301	0.423537	0.44456	0.44229	0.42959	0.423617	0.3936	0.402929	0.419	0.4451	0.358443	0.419127
												613.311	0.411493	0.419479	0.442923	0.440575	0.431632	0.424216	0.394251	0.403505	0.417	0.4396	0.356555	0.416543
												615.316	0.413837	0.415599	0.442985	0.440465	0.431338	0.424082	0.393603	0.402009	0.4183	0.4375	0.357606	0.416831
												617.313	0.413275	0.423925	0.446171	0.440543	0.431098	0.423692	0.392439	0.402815	0.4216	0.4439	0.357386	0.418252
												619.314	0.413804	0.42042	0.442614	0.440435	0.432442	0.422198	0.3939	0.40142	0.4201	0.4431	0.361405	0.424413
												621.312	0.413572	0.419571	0.443007	0.440573	0.431335	0.423774	0.394561	0.402604	0.4203	0.442	0.364561	0.427132
												623.311	0.412153	0.418649	0.440006	0.441787	0.429793	0.421837	0.392935	0.400668	0.4215	0.4442	0.360705	0.418968
												625.313	0.411668	0.422383	0.444558	0.441591	0.430037	0.421267	0.394216	0.402721	0.4194	0.4428	0.361809	0.423215
												627.314	0.414236	0.421156	0.445665	0.44038	0.430237	0.421426	0.394543	0.402919	0.4203	0.4414	0.360234	0.421337
												629.316	0.412099	0.422041	0.449102	0.440189	0.431028	0.422756	0.394478	0.403775	0.4205	0.4425	0.362917	0.423923
												631.313	0.412689	0.416823	0.446072	0.440799	0.42995	0.421587	0.393462	0.403137	0.4201	0.4394	0.357982	0.418499
												633.314	0.412501	0.419939	0.445738	0.440342	0.430894	0.422396	0.393493	0.401523	0.4207	0.444	0.3605	0.420565
												635.314	0.411063	0.419835	0.444514	0.44005	0.430515	0.421477	0.395413	0.403267	0.4199	0.4426	0.356496	0.417966
												637.314	0.413057	0.42049	0.442043	0.439316	0.430946	0.42056	0.394726	0.402747	0.4207	0.4422	0.359936	0.423986
												639.31	0.411031	0.420858	0.45142	0.440402	0.430395	0.421207	0.394141	0.403564	0.4198	0.4384	0.359593	0.418448
												641.314	0.412979	0.421075	0.444669	0.442218	0.429338	0.421318	0.393371	0.401511	0.419	0.4428	0.359687	0.418954
												643.312	0.412061	0.419416	0.443202	0.442018	0.429569	0.421682	0.394104	0.403505	0.4202	0.4432	0.36003	0.424258
												645.314	0.412135	0.42148	0.443835	0.440913	0.42826	0.42051	0.394331	0.401321	0.4203	0.4436	0.360195	0.424123
												647.314	0.411411	0.414577	0.437138	0.440292	0.429268	0.420357	0.393502	0.402369	0.419	0.4424	0.360785	0.422033
												649.314	0.413521	0.414799	0.443355	0.440591	0.42982	0.421258	0.393757	0.402307	0.4197	0.4399	0.360023	0.419279
												651.312	0.412968	0.422817	0.448266	0.439197	0.430081	0.420394	0.392812	0.401288	0.4201	0.4407	0.358945	0.420534
												653.314	0.411887	0.419269	0.448787	0.439356	0.429854	0.42085	0.392636	0.402091	0.4191	0.4422	0.357243	0.418999
												655.31	0.410186	0.416274	0.438026	0.44104	0.426284	0.41878	0.39423	0.402721	0.423	0.4457	0.359981	0.423548
												657.316	0.409429	0.419458	0.44399	0.439325	0.43138	0.420334	0.393404	0.403019	0.4193	0.4421	0.359422	0.421026
												659.312	0.409871	0.418061	0.445684	0.440743	0.430655	0.419851	0.393641	0.401099	0.4211	0.4452	0.354511	0.419372
												661.31	0.411577	0.416303	0.442326	0.440434	0.430147	0.42164	0.393909	0.401458	0.4204	0.4446	0.362048	0.425507
												663.315	0.411222	0.418967	0.444717	0.438544	0.428327	0.419932	0.394301	0.402797	0.4207	0.4444	0.359712	0.424439
												665.315	0.409709	0.419872	0.446599	0.441067	0.429932	0.419281	0.393125	0.400685	0.4221	0.4391	0.358781	0.421546
												667.314	0.409676	0.415498	0.439404	0.4398	0.430465	0.420674	0.392717	0.401486	0.4212	0.4467	0.359293	0.419506
												669.315	0.409596	0.417458	0.443265	0.440092	0.427353	0.42006	0.39335	0.401516	0.4193	0.446	0.359462	0.421472
												671.313	0.410589	0.416999	0.444739	0.440411	0.428689	0.420013	0.39446	0.40235	0.4203	0.4425	0.357039	0.421709
												673.314	0.410132	0.417827	0.440332	0.441402	0.428391	0.420203	0.393553	0.402412	0.4196	0.4456	0.359316	0.423445
												675.315	0.409755	0.415342	0.443451	0.44044	0.427525	0.418586	0.392844	0.40092	0.4193	0.4409	0.356625	0.417894
												677.314	0.410465	0.418502	0.441197	0.43938	0.430093	0.419227	0.39205	0.401284	0.4196	0.4394	0.361617	0.423545
												679.313	0.412545	0.419132	0.445591	0.439712	0.429815	0.418227	0.391995	0.399487	0.4223	0.443	0.360089	0.422257
												681.312	0.411736	0.420601	0.448695	0.440145	0.430932	0.420139	0.393417	0.401483	0.4199	0.4384	0.357187	0.421351
												683.312	0.40729	0.419721	0.441441	0.439035	0.427639	0.419063	0.394013	0.403096	0.4222	0.4449	0.359359	0.424789
												685.312	0.409914	0.414925	0.435072	0.440956	0.428176	0.419235	0.393616	0.402117	0.4213	0.4446	0.357246	0.420211
												687.315	0.410237	0.416448	0.443371	0.44035	0.429533	0.419628	0.393166	0.403971	0.4204	0.4407	0.35887	0.420853
												689.316	0.412306	0.4143	0.438401	0.439816	0.426579	0.418001	0.39432	0.402521	0.4185	0.441	0.358991	0.423313
												691.312	0.40927	0.415456	0.438612	0.440226	0.428736	0.418539	0.393123	0.402492	0.4208	0.4451	0.35665	0.420612
												693.316	0.409804	0.418685	0.445664	0.43854	0.428493	0.417948	0.392357	0.400292	0.4224	0.4444	0.355625	0.42065
												695.313	0.409167	0.417202	0.439798	0.439163	0.428711	0.418416	0.394081	0.400947	0.4217	0.4404	0.357251	0.416859
												697.315	0.410143	0.416229	0.44459	0.439204	0.429643	0.419525	0.391736	0.400601	0.4195	0.4433	0.356868	0.421737
												699.313	0.408465	0.414984	0.442358	0.44141	0.429393	0.417871	0.392797	0.399899	0.4218	0.4465	0.358368	0.423025
												701.31	0.408921	0.420391	0.44097	0.439935	0.431676	0.420113	0.393556	0.401187	0.4205	0.444	0.354495	0.417833
												703.312	0.407855	0.417527	0.440234	0.443399	0.428831	0.418285	0.393374	0.400035	0.4249	0.4461	0.358188	0.421996
												705.313	0.409029	0.414405	0.435201	0.438587	0.430655	0.419285	0.395525	0.405232	0.4201	0.4421	0.355751	0.420836
												707.315	0.407503	0.415923	0.438183	0.439872	0.428768	0.4174	0.393661	0.402481	0.4202	0.4426	0.359496	0.426433
												709.311	0.406648	0.414382	0.43657	0.43975	0.427945	0.41585	0.394334	0.403536	0.4199	0.4441	0.357189	0.416696
												711.313	0.409589	0.418594	0.445194	0.440147	0.4295	0.417416	0.391773	0.400755	0.4213	0.4452	0.356458	0.418619
												713.313	0.409471	0.419102	0.44475	0.440083	0.430357	0.417799	0.394392	0.401735	0.4211	0.4425	0.358132	0.419549
												715.314	0.40663	0.411148	0.433478	0.439837	0.428364	0.419062	0.39215	0.400804	0.4211	0.4461	0.356735	0.418264
												717.314	0.408623	0.418781	0.445756	0.440769	0.429563	0.417485	0.394153	0.401694	0.4179	0.4404	0.357536	0.422981
												719.314	0.407756	0.41699	0.441287	0.439379	0.428466	0.418077	0.392042	0.40105	0.4213	0.4449	0.35583	0.419486
												721.316	0.408952	0.416511	0.445122	0.441228	0.429919	0.419048	0.395159	0.403163	0.4212	0.4412	0.357129	0.424536
												723.312	0.406697	0.415596	0.437509	0.438973	0.430239	0.417973	0.3937	0.402183	0.4206	0.4442	0.354277	0.419211
												725.312	0.40866	0.418402	0.44385	0.439039	0.428399	0.416629	0.392591	0.400989	0.4206	0.4429	0.356388	0.421316
												727.313	0.407933	0.416537	0.436695	0.439488	0.42805	0.416047	0.393986	0.401719	0.422	0.4397	0.351841	0.415812
												729.314	0.408917	0.41813	0.43978	0.440763	0.430629	0.418922	0.391866	0.399982	0.4215	0.4428	0.355438	0.419107
												731.312	0.408236	0.413011	0.439414	0.440199	0.427752	0.418503	0.393	0.401442	0.4206	0.4402	0.352208	0.413225
												733.313	0.406795	0.414063	0.434547	0.439028	0.429594	0.418665	0.393623	0.404021	0.4206	0.4437	0.356896	0.42425
												735.31	0.406647	0.417214	0.43978	0.438148	0.428464	0.417866	0.393987	0.402557	0.4203	0.4468	0.355087	0.420342
												737.316	0.406716	0.416892	0.445136	0.439026	0.43007	0.417558	0.392847	0.401378	0.4193	0.4413	0.355964	0.422877
												739.311	0.407985	0.416029	0.440956	0.439953	0.428617	0.415078	0.393072	0.401467	0.4215	0.4422	0.355705	0.421823
												741.315	0.407642	0.414057	0.440437	0.440594	0.427872	0.417154	0.393522	0.401206	0.4186	0.4401	0.354899	0.416984
												743.316	0.407996	0.415785	0.442194	0.439335	0.426536	0.415135	0.393745	0.400409	0.4223	0.4442	0.352831	0.418481
												745.311	0.404535	0.413651	0.441725	0.438288	0.428858	0.416377	0.394006	0.402756	0.4235	0.4447	0.355135	0.419335
												747.31	0.407613	0.419282	0.436856	0.4399	0.430324	0.418121	0.39219	0.400369	0.4195	0.4392	0.35732	0.424637
												749.313	0.408354	0.411412	0.432288	0.441061	0.429477	0.416723	0.393657	0.401841	0.4214	0.4433	0.353369	0.418213
												751.313	0.405864	0.417246	0.437437	0.438825	0.42733	0.415441	0.392114	0.40067	0.422	0.445	0.352491	0.417971
												753.315	0.405965	0.417139	0.441377	0.440192	0.429827	0.414957	0.393233	0.40208	0.4218	0.4446	0.356059	0.421989
												755.317	0.405103	0.415708	0.440319	0.439248	0.430027	0.416357	0.393	0.401489	0.4204	0.4424	0.351399	0.414954
												757.312	0.406622	0.411441	0.437727	0.440128	0.428876	0.417471	0.39133	0.399812	0.4208	0.4444	0.354431	0.421424
												759.312	0.406794	0.415829	0.438484	0.441263	0.430297	0.416709	0.39142	0.398652	0.4215	0.4471	0.355457	0.424096
												761.313	0.406696	0.415106	0.44001	0.439927	0.429739	0.416181	0.391908	0.39724	0.4219	0.4457	0.354902	0.421277
												763.313	0.405263	0.41862	0.446917	0.438932	0.429144	0.417525	0.391516	0.401195	0.4211	0.4445	0.353634	0.417167
												765.316	0.405864	0.417246	0.437437	0.438825	0.431323	0.416126	0.392824	0.399568	0.4226	0.4451	0.355612	0.423412
												767.313	0.405965	0.417139	0.441377	0.440192	0.430259	0.416891	0.392551	0.40154	0.4217	0.4427	0.353415	0.419739
												769.312	0.405103	0.415708	0.440319	0.439248	0.428667	0.416066	0.392203	0.399653	0.4211	0.4411	0.356072	0.422235
												771.313	0.406622	0.411441	0.437727	0.440128	0.431131	0.41599	0.39303	0.401917	0.4212	0.438	0.351355	0.417983
												773.316	0.406794	0.415829	0.438484	0.441263	0.427863	0.41481	0.393816	0.40081	0.4239	0.4478	0.354074	0.419336
												775.317	0.406696	0.415106	0.44001	0.439927	0.42765	0.416516	0.392929	0.402136	0.4204	0.4443	0.356258	0.42186
												777.314	0.405263	0.41862	0.446917	0.438932	0.427499	0.416792	0.39189	0.400948	0.4234	0.4425	0.352945	0.420549

## Sheet: Fig. 5
Panel a				Panel b					Panel c				Panel d					Panel e																											Panel f
Basal lactate				Lactate accumulation					Basal NADH/NAD ratio				NADH/NAD ratio change in response to Ca removal					Time (s)	Control											Citrin KD															Basal mito NADH
Control	Citrin KD			Control	Citrin KD				Control	Citrin KD			Control	Citrin KD				0	9.18828	14.0276	16.0661	15.1969	8.93157	9.31219	6.97182	6.60564	10.9435	13.5695	17.074	5.88656	5.54929	11.354	9.34342	5.37654	6.98416	5.24328	7.29962	8.0188	8.21326	10.0418	9.88546				Control	Citrin KD
0.391147	0.410011			0.00710144	0.00369831				0.795515	0.832146			0.0926852	0.0735425				19.316	8.10628	14.2227	14.5305	17.1288	10.1051	9.86304	8.76798	6.74499	14.019	15.9709	19.0813	8.94905	6.23166	10.7431	9.74485	6.6918	7.2592	5.71585	8.08751	7.84255	8.84295	12.1826	10.4175				10.1415	7.71993
0.421888	0.443127			0.00828051	0.00778249				0.725332	0.899825			0.188526	0.0663393				39.313	10.8281	13.7691	14.2866	13.338	8.52118	9.64146	7.15794	8.92942	12.8507	15.2896	21.5265	5.53035	8.27679	11.769	10.1135	7.15797	8.85261	6.68857	7.09867	8.8309	10.5655	10.5399	12.0067				13.8726	6.66807
0.425258	0.428751			0.00625679	0.0021682				0.758932	0.927512			0.120652	0.0404897				59.316	8.24169	14.977	13.9821	16.4335	8.3355	11.6725	7.10901	8.28335	12.1436	15.3749	20.7919	8.62172	4.64907	11.6534	9.70165	5.5216	7.71326	6.14485	7.80067	6.33814	11.0729	10.4614	11.6343				15.2188	12.1303
0.412677	0.447409			0.00664954	0.00306409				0.808872	0.981882			0.148959	0.0155387				79.311	12.4067	13.4018	16.4455	13.536	9.3088	10.1541	9.14597	9.45997	12.6585	17.1269	22.4094	7.27777	7.27424	13.85	10.0922	7.06443	8.68587	5.85519	8.46879	7.23105	9.26808	10.3918	11.7137				15.5565	9.54212
0.417796	0.450274			0.00461807	0.00804336				0.849971	0.879312			0.090881	0.0792576				99.315	8.15866	14.5486	14.709	15.219	9.1114	10.1589	9.05534	8.43709	12.9039	16.2461	21.0029	8.44336	5.97337	12.4266	9.05335	7.37882	9.24314	9.30207	6.93484	8.77712	10.1728	12.3774	10.6676				8.88501	6.30049
0.397242	0.414675			0.0124298	0.00780368				0.864882	0.894747			0.0901812	0.0278826				119.31	9.03724	12.6848	15.2482	15.3316	7.25177	11.1005	9.03788	8.38609	12.4745	15.2659	20.424	8.09639	6.13678	11.6039	6.87071	7.38134	8.06998	5.60168	8.15374	7.43029	11.0359	11.498	10.8425				10.0729	8.15496
0.401479	0.40867			0.00671154	0.00459358				0.757314	0.920679			0.115619	0.0441629				139.315	13.8605	13.1001	17.2475	15.4814	10.4726	8.95124	8.82022	9.15015	13.6251	17.8447	22.2962	8.88462	9.97049	12.0866	12.2688	3.96826	7.71968	5.44643	8.08981	8.97885	9.87689	12.1965	12.8478				8.42706	6.30903
				0.0115063	0.0102492				0.80641	0.952954			0.0728712	0.0143238				159.312	11.4461	14.122	14.4537	18.3436	7.92722	9.80176	9.77737	7.93647	11.7134	16.6432	21.088	7.78956	5.95091	13.6863	8.69056	6.16368	8.86676	6.78334	8.86375	10.1741	9.84002	11.4607	11.9018				8.2148	7.86638
				0.00631343	0.0035307				0.870068	0.902245			0.0733702	0.0621879				179.314	9.4182	13.5111	19.0133	15.2165	8.99323	8.8382	8.33124	9.07056	14.1863	14.2501	20.844	8.86009	5.4878	12.1926	9.57892	5.32261	8.46691	5.99048	7.00816	10.33	10.6927	10.7978	13.3028				12.5925	8.1802
				0.00904848	0.00516356				0.806709	0.922675			0.0914251	0.0716715				199.313	13.059	15.2846	15.6357	15.4992	8.80466	10.499	7.43687	8.65146	14.4221	17.104	20.7768	9.50168	6.74798	12.3799	9.59968	7.48763	8.268	4.72431	7.31238	8.84295	10.1832	11.5195	15.2808				15.9257	9.87647
				0.0219733	0.00555982				0.877884	0.996609			0.124293	0.0444496				219.315	10.2541	11.5295	13.3946	11.6788	10.7353	7.90131	5.18089	5.66348	10.3854	14.8367	18.0557	5.46081	5.59249	9.53523	9.58852	7.83506	8.14841	7.07513	7.85603	6.61581	9.54875	10.2894	8.3153				20.6327	11.2389
				0.0113962	0.00684767				0.847279	0.747841			0.122987	0.152624				239.314	2.94828	10.4735	12.5046	10.2636	5.52967	6.22752	2.90335	1.37238	8.09546	16.1924	11.6779	2.65906	5.91118	11.0854	9.56237	6.51703	3.74173	4.29165	1.2631	3.5567	6.37516	9.9174	4.82679					11.3241
				0.0127158	0.00996423				0.75381	0.908464			0.0596758	0.0428103				259.311	3.6504	8.88676	7.69059	10.0887	3.54603	6.8512	2.31218	2.05186	9.50865	12.3807	6.22759	2.02341	8.12889	10.1353	8.63528	4.43768	3.03673	4.50714	0.914343	5.18337	5.75522	5.46748	5.96857
				0.0155752					0.861248	0.774276			0.0823421	0.080474				279.312	1.21077	5.83878	7.34405	3.66457	1.02585	3.56222	2.36481	0.269246	5.55143	9.4209	5.40638	1.22546	7.58066	9.68786	9.78668	3.04774	3.87615	1.85239	0.306438	3.04453	6.16172	5.90311	4.854
				0.0160844					0.789381	0.87465			0.0720589	0.0369845				299.311	4.10993	4.31196	3.9606	0.601361	1.3076	2.99056	1.15019	3.04874	4.75105	5.26899	4.29768	1.80472	5.97544	8.20909	10.0343	2.77908	3.02143	2.88296	1.21325	4.09779	7.34122	3.85946	6.07551
									0.860643	0.83518			0.0795918	0.0846617				319.317	0.318661	4.50589	3.83986	1.7813	2.22998	2.33807	2.90034	2.50012	3.06077	5.73613	2.117	2.21342	5.27215	5.49685	9.45758	3.14797	3.94488	2.11924	1.2226	2.16531	3.40205	3.11907	4.08617
									0.869476	0.866212			0.100864	0.0907525				339.313	3.38851	3.79581	3.47497	2.21995	0.655417	0.320085	3.11436	3.66309	2.02541	2.86294	3.09166	0.362564	2.97662	5.78574	5.28355	0.4956	2.47314	1.2128	3.4049	2.38753	4.01063	1.64461	4.25645
									0.800589	0.901538			0.0819904	0.058425				359.311	3.59458	0	2.47348	0.349168	1.9499	3.30259	0.274205	2.35016	0.519926	3.7157	3.0672	2.41306	3.17473	1.55913	2.96383	1.02194	3.07766	2.30373	1.63911	3.66616	1.00241	3.1288	3.45326
									0.835675				0.160527					379.315	4.7566	2.93834	0	1.78829	2.30717	1.53823	0.372336	1.95066	0.5166	2.568	0.32895	0.553208	0.036015	0.306242	0.835644	0.455722	0.551419	1.42007	2.41324	0.244983	2.06195	1.57125	2.83888
									0.587317				0.0994121					399.313	5.62167	5.12843	2.68527	3.72865	1.59934	0.766104	2.82361	1.12342	0.413435	0.831937	1.2303	3.98554	1.06863	0.545416	1.78124	3.09506	1.97727	0.579527	1.6057	2.98476	0.486764	0.210739	1.32157
									0.710299				0.0869097					419.316	13.013	8.25426	9.57316	5.8265	0.421792	0.537411	1.85705	2.58805	0.601761	0.0546632	3.71166	9.10086	2.61874	3.5425	0.206072	9.66457	0.319081	1.90228	1.12841	0.500139	1.32318	0.79893	3.21535
									0.873102				0.21301					439.313	22.2157	17.4431	15.541	9.31793	2.61807	1.41528	6.35439	3.93979	5.30382	2.10345	3.31911	16.4029	5.1055	8.42039	0.926944	14.3835	1.89351	0.358742	2.62933	1.9319	4.11602	7.76572	5.1386
									0.513172				0.0753902					459.316	20.8974	17.6209	17.2866	16.1538	3.04659	1.79208	10.1136	10.7219	9.34465	2.72114	3.97589	18.9699	8.00948	12.9283	3.56096	20.1427	5.461	2.8167	9.05824	5.89312	7.2343	13.0671	5.24755
									0.909093				0.0765826					479.321	26.5743	22.3526	21.1325	21.0536	1.8493	4.3519	15.9523	15.1683	11.6314	8.94249	4.48151	21.9921	13.1743	15.3687	6.73498	22.8541	9.84042	4.41663	11.7403	11.4583	9.87358	16.5613	7.58938
									0.841024				0.0322867					499.317	28.8894	25.048	21.3365	27.3535	6.33178	7.73057	19.5685	17.9747	15.0687	9.53241	8.6643	22.803	15.2283	20.3941	10.0864	22.9539	13.4247	5.31268	17.1896	16.0181	11.3653	20.0359	10.9308
									0.836839				0.113938					519.317	31.3317	27.5172	26.2536	29.3821	9.43865	12.1023	22.8506	21.8691	16.7151	14.3573	7.11556	25.6573	21.0843	20.9872	14.4085	24.5185	17.5595	10.3959	20.5541	19.3241	14.5104	22.5354	11.6043
									0.84279				0.110621					539.316	37.2053	31.6361	27.932	31.4899	14.8117	14.5909	25.6209	23.185	18.85	16.0636	8.12386	27.4257	24.5945	24.8605	16.6357	24.2501	22.338	12.6267	23.5493	21.9094	16.5223	23.4883	12.7896
									0.75759				0.122315					559.317	39.5841	32.9782	30.5046	34.9978	18.743	19.2499	29.0612	26.7604	24.5881	20.5715	10.6711	32.0326	23.5434	27.322	16.5983	25.1112	24.7511	16.3195	25.0895	25.051	19.0124	24.8263	14.9805
									0.854355				0.100945					579.311	40.9816	35.8084	33.0261	37.5342	20.3519	20.6349	29.4366	26.5126	23.8202	22.6823	14.3169	34.1222	24.8935	28.3647	19.7259	26.1993	27.083	18.0693	27.4219	25.4703	20.1444	25.0831	17.2061
									0.836972									599.312	45.384	35.5097	31.7576	39.2669	23.7514	22.0058	31.3847	29.4664	29.8054	22.5916	17.7125	36.2139	24.7194	30.457	18.7307	26.9712	29.8172	17.7127	27.8104	28.8605	22.1992	26.9062	19.0629
																		619.311	46.549	36.9399	35.8211	42.589	28.0429	22.7106	32.1238	29.9434	31.5573	25.2816	19.5255	36.1062	27.341	29.7133	22.5734	27.7607	30.9225	19.5486	27.956	31.316	23.085	25.4719	22.1849
																		639.31	48.7337	38.9569	34.0285	44.7421	28.114	22.6054	32.1805	31.7036	32.3893	27.2556	19.6374	39.263	28.9687	28.5612	24.2961	27.387	30.7765	21.9457	29.4333	29.0136	24.6947	26.6192	23.4609
																		659.311	52.1766	39.9365	35.2421	43.6132	30.9027	24.0912	32.8666	31.7236	34.9557	27.0378	23.8642	39.6653	27.8602	30.3107	24.8981	26.3004	31.4794	22.0451	29.7159	29.9876	26.0387	28.0688	23.1756
																		679.314	48.5749	40.805	36.4779	42.3855	31.3995	24.8751	31.9921	32.3059	33.9193	28.5165	24.3898	40.1392	28.7222	31.2305	23.6608	29.02	31.7403	23.0029	29.8434	31.9417	29.9623	27.9962	25.4743
																		699.313	50.961	41.9157	34.4334	43.6108	31.8568	26.1653	33.9408	32.974	35.8723	27.9118	28.6793	40.5552	27.0464	28.7153	27.3544	25.8931	33.1188	25.5232	31.4077	34.0177	29.4654	28.2528	27.2322
																		719.314	53.7718	41.1413	35.535	49.0377	34.5737	25.0745	34.0068	34.2333	35.5326	29.3344	31.517	41.5669	31.5227	29.4468	26.7379		32.4057	25.7935	31.3005	31.3477	31.4748	26.3555	27.3139
																		739.315	48.9939	43.1959	36.8548	45.9089	35.1718	26.2139	32.2254	31.2108	35.2942	30.918	31.3815	39.877	30.2755		29.0793		34.4154	26.8678	30.5558	32.5074	33.4599	28.1715	26.7697
																		759.312	48.8508	39.3258	36.5265	45.5961	34.478	27.1759	33.5495	33.5135	35.5385	30.3081	33.9026	41.3685	28.0294		28.6915		35.6007	25.493	31.125	33.0428	33.5656	28.007	29.054
																		779.312	49.2217	40.4568	37.0932	44.6136	35.6174	26.8577	32.4088	35.7451	35.9056	31.2354	34.791	43.9409	30.2405		28.9535		33.8357	25.7596	30.3604	33.3199	35.187	26.93	29.3333
																		799.314	51.7905		38.2736	44.9016	34.1908	25.384	32.7704	36.3672	37.4981	29.3908	35.8576	41.5227	30.4958		28.128		33.8544	26.0568	31.7129	32.9241	35.18	25.8064	30.8461
[truncated: 2 more columns]

## Sheet: Fig. 6
Panel a							Panel b									Panel c								Panel d								Panel e							Panel f
Basal mtATP							Change in mtATP after oligomycin addition									Basal mtATP								Change in mtATP after oligomycin addition								Time (s)	Control	Citrin KD	MCU KD				Change in mtATP after histamine addition
Control	Citrin KD	MCU KD					Control		Citrin KD		MCU KD					Control	Citrin KD	MICU1 KD	Citrin KD + MICU1 KD	Citrin KD + MCU OE				Control	Citrin KD	MICU1 KD	Citrin KD + MICU1 KD	Citrin KD + MCU OE				0	3.2866	3.18929	3.2611				Control	Citrin KD	MCU KD
3.60055	2.81736	3.4447					2Ca2+	0Ca2+	2Ca2+	0Ca2+	2Ca2+	0Ca2+				3.55413	2.75752	3.68058	3.29431	3.47498				-0.644626	0.370084	-0.436279	-0.015766	0.147719				4.3145	3.2714	3.20901	3.2553				0.374507	0.160899	0.0671244
3.33329	3.08866	2.93508					-0.492608	-0.396797	-0.413193	-0.369076	-0.411019	-0.615974				3.30846	3.20787	3.72328	3.24183	2.5951				-0.660263	0.208026	-0.691784	-0.0474587	-0.176001				9.313	3.2609	3.19648	3.2458				0.295047	0.14145	0.0962612
3.40007	3.46778	3.07945					-0.465702	0.328802	-0.503438	-0.409215	-0.0558874	-0.450098				2.8557	3.38774	2.99645	3.1971	2.90889				-0.315805	-0.568351	-0.168453	-0.134624	-0.0617075				14.3147	3.2582	3.20436	3.2486				0.109273	0.130275	0.0657
2.8483	3.07411	2.65526					-0.401126	-0.278316	-0.529395	-0.0845543	0.530072	0.343558				3.45307	3.56762	2.79878	3.26208	2.91816				-0.232356	-0.257925	-0.310479	-0.303355	0.616935				19.3113	3.2415	3.19751	3.2417				0.224897	0.144407	0.0370929
3.45472	2.94717	3.40473					-0.541403	-0.157933	-0.354716	0.481018	0.194257	0.365538				3.24287	3.47228	3.38912	2.99542	2.9157				-0.270168	-0.571322	-0.471716	-0.426112	0.454				24.315	3.2658	3.19563	3.2488				0.176558	0.198269	0.152
2.90393	2.14601	2.89441					-0.729097	0.268929	-0.379206	0.370637	-0.387077	0.374328				3.52014	3.31158	3.11113	2.87032	2.91923				-0.943538	-0.307753	-0.347726	-0.518721	0.158769				29.3116	3.2494	3.18271	3.252				0.22155	0.0785956	0.0902026
3.0999	2.94974	3.1571					-0.560773	0.149648	0.362548	0.357024	-0.354561	0.366457				3.78696	3.07881	3.35211	3.11021	3.25096				-0.854563	0.752566	-0.49531	-0.57831	0.568484				34.3183	3.2569	3.18736	3.2513					0.105625	0.164746
2.62601	2.49465	2.82014					-0.93665	-0.933865	-1.11834	-0.59426	-0.729254	0.26858				3.30448	3.21601	3.62586	3.51121	3.01278				-0.537975	-0.743413	-0.728358	-0.864606	-0.0274647				39.3134	3.244	3.19427	3.2445					0.10562
3.42538	2.57282	2.65726					-0.78665	-0.66884	-0.885346	-0.67376	-0.694896	0.29368				3.2382	3.20098	3.17894	3.10881	3.20567				-0.5817	-0.671481	-0.641544	-0.674813	-0.327508				44.3135	3.2458	3.19079	3.2351
3.55691	2.37236	2.54296					-0.636	-0.0558642	-0.183229	-0.24002	-0.726075	-0.29924				3.59016	3.28059	3.12244	2.57486	3.63945				-0.659462	-0.511294	-0.717344	0.818338	-0.120613				49.3111	3.2467	3.21001	3.2499
2.94421	3.52934	2.49911					-0.803863	0.158067	-0.089675	-0.240995	0.239879	-0.744327				3.17245	2.77414	3.24043	2.6823	2.92635				-0.88815	0.708156	-0.586625	-0.0962	0.14615				54.3181	3.2536	3.18542	3.2287
2.96457	2.4999	3.4163					-0.817789	-0.116783	-0.574004	-0.253567	-0.623812	-0.75094				3.0961	2.92365	3.66159	3.33335	3.10283				-0.0474427	-0.11505	-0.640294	-0.382545	-0.392431				59.3166	3.2325	3.19388	3.2441
3.28975	3.31164	2.93372					-0.660196	0.0451	-0.61989	-0.301149	-0.418363	-0.6483				3.3635	2.99694	3.30991	3.03908	3.3115				-0.5682	0.388962	-0.793106	-0.813559	-0.3737				64.316	3.2432	3.19012	3.2454
3.38195	3.33405	3.18015					-1.20941	-0.102833	-0.378771	-0.26196	-0.8281	0.324133				3.36207	2.96575	3.44287	3.06274	3.21797				-0.345575	-0.18965	-0.563975	-0.577444	-0.417069				69.3141	3.2657	3.21252	3.241
3.1045	2.93613	3.2451					-0.165869	-0.89342	-0.0725	-0.0612241	-0.669004	-0.431787				3.46597	3.22816	3.47259	3.45579	2.86238				-0.635375	-0.899956	-0.533194	-0.541288	0.368319				74.3133	3.22	3.19167	3.2485
3.28536	2.78397	3.05098					-0.136423	-0.74273	0.233824	0.158659	-0.614589	-0.28567				3.5646	3.5549	3.85717	3.22982					-0.4611	-0.4231	-0.29378	-0.156439					79.3104	3.2455	3.19773	3.2572
3.30759	3.0719	2.92532					-1.15706	0.43282	0.422871		-0.504208	0.475757				2.9159	3.23672	3.53227	3.04237					-0.4199	-0.197876	-0.422604	-0.221801					84.311	3.2438	3.18155	3.2431
3.1633	2.77596	2.95471					-1.27216	0.15911	0.393857		-0.433575	-0.430837				3.44997	2.87794	3.46008	3.21585					-0.361275	0.0524563	-0.0404845	-0.43795					89.3106	3.2476	3.18834	3.2551
3.32042	3.00351	3.20426					-0.805405	-0.81912			-0.229554	-0.55615				3.89814	2.93126		2.74422					-0.728544	0.530438		0.397881					94.3113	3.2633	3.19614	3.2423
3.22945	3.45057	3.0377					-0.866348	-0.51691			-0.40885	-0.45682				3.38991	3.23358		3.189					-0.566913	-0.236407		0.4064					99.312	3.2314	3.19865	3.2466
3.10107	3.06776	2.7619					-0.96915	-0.36087			0.553467	0.11386					3.0266		2.85589						-0.449244		0.242712					104.311	3.2354	3.21018	3.2414
3.12115	3.53977	3.13879					-0.704439	-0.414733			0.716306	-0.24397					3.28863		2.87609						-0.415831		0.471913					109.316	3.2429	3.20249	3.2386
3.23871	2.5921	3.11912					-1.12604	-0.588282			-0.712107	-0.21511					2.98755		3.35395						-0.63395		0.33495					114.311	3.2602	3.19343	3.2556
3.25762	2.58208	3.4006					-1.0118	-0.9394			-0.684039	-0.60857					3.28761								-0.0928063							119.31	3.2692	3.19099	3.244
3.02515	2.74983	2.94941						-0.6746			-0.667825	0.145627					3.02689								-0.281994							124.313	3.2662	3.18965	3.2464
3.18445	3.07094	3.38034						-0.97334			-0.719027	0.357468					2.9498								0.3708							129.314	3.2577	3.18815	3.2588
3.30457	2.93796	3.05841									-0.736229	-0.852356																				134.313	3.2315	3.19433	3.2656
3.18183	2.6833	3.05498									-0.98239	-0.39101																				139.312	3.2623	3.18259	3.2592
3.37601	3.09462	2.91575									-0.108677	-0.454421																				144.315	3.2445	3.19601	3.2643
3.37306	2.99789	3.28005									-0.52199	-0.133913																				149.311	3.2857	3.20512	3.251
3.50786	2.68709	2.59914									-0.601143																					154.313	3.2928	3.19305	3.2441
3.77811	2.48079	3.31487									-0.802896																					159.311	3.2912	3.1852	3.226
3.24355		3.44217									-0.827363																					164.313	3.3005	3.17633	3.2403
3.54351		2.91672									-0.692271																					169.311	3.2853	3.18568	3.248
3.23788		3.10843																														174.314	3.3243	3.19929	3.2462
2.7655		2.76485																														179.314	3.308	3.18569	3.2519
3.14141		2.78065																														184.316	3.3107	3.1857	3.2545
3.78647		3.07506																														189.313	3.3428	3.19591	3.2401
3.51258		3.07101																														194.318	3.3487	3.19363	3.2285
3.25253		3.34684																														199.313	3.3546	3.1979	3.2353
3.60142		3.35982																														204.313	3.3492	3.20164	3.2343
3.63141		3.63943																														209.313	3.3947	3.20404	3.2419
3.61112		3.24983																														214.312	3.3741	3.20332	3.2593
3.48801		3.0272																														219.315	3.3843	3.20336	3.2401
3.38231		3.30478																														224.32	3.4086	3.2	3.2508
3.32674		3.66147																														229.314	3.4021	3.20433	3.2371
3.18792		3.35072																														234.312	3.4388	3.20497	3.2532
3.49931		3.14713																														239.314	3.4182	3.22297	3.2608
3.47824		3.39243																														244.314	3.4278	3.21877	3.2528
3.56314		3.24268																														249.311	3.4694	3.21194	3.2548
3.48524		3.43726																														254.313	3.4434	3.21665	3.2567
3.23738		3.46206																														259.314	3.4468	3.21882	3.2639
3.55785		3.29911																														264.311	3.4848	3.21771	3.262
3.42758		3.59053																														269.311	3.4672	3.21713	3.2698
3.69278		3.4716																														274.311	3.4945	3.23601	3.2733
3.2742		3.65968																														279.313	3.4738	3.22558	3.2551
3.70065		3.29281																														284.313	3.4858	3.23488	3.2398
3.12724		3.01862																														289.316	3.4921	3.21591	3.2736
3.66264		3.72448																														294.315	3.4985	3.24049	3.2646
3.4244		3.36781																														299.312	3.5029	3.24164	3.2839
3.49378		3.76535																														304.319	3.5074	3.24973	3.2917
3.77342		3.79013																														309.317	3.5239	3.22875	3.2784
3.03337		3.34451																														314.313	3.546	3.23456	3.2904
3.42782		3.31366																														319.312	3.5323	3.23719	3.2761
3.34224		3.19877																														324.312	3.5207	3.23347	3.2838
3.3829		3.48917																														329.311	3.5175	3.24742	3.2858
3.47843		3.26865																														334.314	3.531	3.24987	3.2877
3.36338		3.43563																														339.316	3.5194	3.25043	3.2884
2.95904		3.04616																														344.315	3.5361	3.24831	3.2964
3.43268																																349.311	3.5299	3.2468	3.3121
3.09218																																354.312	3.5433	3.25021	3.2959
3.21097																																359.311	3.5219	3.25419	3.2961
3.14297																																364.311	3.5462	3.25368	3.304
2.6604																																369.315	3.5501	3.25554	3.3069
3.2301																																374.312	3.5227	3.2497	3.2914
3.16842																																379.312	3.5321	3.25904	3.2895
																																384.314	3.5366	3.27168	3.3081
																																389.318	3.5218	3.25909	3.3103
																																394.317	3.5463	3.26275	3.3199
																																399.317	3.5355	3.28427	3.3135
																																404.316	3.5434	3.26253	3.2999
																																409.31	3.5327	3.25863	3.2888
																																414.314	3.5528	3.26633	3.3254
																																419.312	3.5356	3.26167	3.3315
																																424.31	3.5548	3.26952	3.3074
																																429.312	3.5295	3.27094	3.3143
																																434.31	3.5387	3.27649	3.3189
																																439.312	3.5428	3.26696	3.3132
																																444.315	3.5493	3.27042	3.3031
																																449.31	3.5533	3.26879	3.2926
																																454.316	3.5311	3.28225	3.316
																																459.313	3.5376	3.26273	3.3
																																464.31	3.5288	3.28905	3.3135
																																469.313	3.5292	3.28891	3.3093
																																474.312	3.5421	3.27382	3.3003
																																479.313	3.5394	3.27841	3.3127
																																484.311	3.5458	3.27431	3.3067
																																489.312	3.543	3.29447	3.32
																																494.316	3.5688	3.27369	3.3076
																																499.312	3.5281	3.28778	3.3138
																																504.315	3.5297	3.28156	3.3044
																																509.313	3.5326	3.27923	3.3087
																																514.313	3.5386	3.29859	3.3186
																																519.314	3.5609	3.28434	3.2972
																																524.312	3.559	3.28519	3.307
																																529.314	3.5764	3.28343	3.3025
																																534.312	3.5109	3.28757	3.3189
																																539.315	3.5389	3.27655	3.3123
																																544.314	3.5485	3.2869	3.3184
																																549.311	3.5459	3.27845	3.3219
																																554.313	3.5639	3.29412	3.3212
																																559.315	3.5479	3.29643	3.3282
																																564.315	3.5692	3.29526	3.3283
																																569.312	3.5772	3.3043	3.3341
																																574.312	3.5523	3.27656	3.324
																																579.315	3.5665	3.29633	3.3486
																																584.31	3.5799	3.28543	3.3284
																																589.316	3.5938	3.28985	3.3158
																																594.315	3.6011	3.29286	3.3377
																																599.312	3.5824	3.22624	3.3243
																																604.312	3.6038	3.22932	3.335
																																609.312	3.5735	3.24698	3.3266
																																614.311	3.5968	3.23669	3.3305
																																619.311	3.5791	3.23527	3.3252
																																624.314	3.6002	3.22338	3.3176
																																629.315	3.5747	3.23203	3.3355
																																634.313	3.5871		3.3223
																																639.31	3.5775		3.3343
																																644.316	3.574		3.3327
																																649.311	3.5908		3.3198
																																654.31	3.5709		3.3358
																																659.314	3.5937		3.3283
																																664.311	3.5964		3.3314
																																669.315	3.5957		3.329
																																674.316	3.6055		3.3299
																																679.311	3.5972		3.3365
																																684.311	3.5758		3.3194
																																689.314	3.5913		3.3252
																																694.315	3.5847		3.3213
																																699.316	3.5848		3.3456
																																704.312	3.5851		3.3336
																																709.311	3.5716		3.3261
																																714.312			3.3309
																																719.315			3.3199
																																724.312			3.329
																																729.312			3.3129
																																734.312			3.319
																																739.312			3.3313
																																744.313			3.3311
																																749.318			3.3183
																																754.31
																																759.315
																																764.32
																																769.312
																																774.313
																																779.314
																																784.312
																																789.312
																																794.311
																																799.313
																																804.315
																																809.313
																																814.313
																																819.314
																																824.314
																																829.311
																																834.315
																																839.314
																																844.311
																																849.315
																																854.312
																																859.315
																																864.311
																																869.314
																																874.314
																																879.311
																																884.312
																																889.311
																																894.314
																																899.316
																																904.311

## Sheet: Fig. 7
Panel a							Panel b							Panel c
Basal cyto pyruvate							Pyruvate accumulation after MCT and LDH inhibition							Time (s)	Control										MCU KD												Citrin KD
Control		Citrin KD					Control		Citrin KD					0	0.99923	0.995658	0.997131	1.00599	1.00134	1.02405	1.01428	1.05423	1.03607	1.04159	1.03186	1.04526	1.00103	1.04541	1.03143	1.01862	1.00619	1.04516	1.04645	1.02217	1.05533	1.02001	0.993077	1.02176	1.02625	1.03714	1.03208	1.02851	1.01842	1.00743	1.02443	1.03571	1.06518	1.05111	1.03199
2Ca2+	0Ca2+	2Ca2+	0Ca2+				2Ca2+	0Ca2+	2Ca2+	0Ca2+				5	1.01657	1.00518	0.996582	1.00817	1.00324	1.01909	1.00675	1.05479	1.01879	1.01991	1.01202	1.00621	0.998664	1.02474	1.00979	1.00717	1.00619	1.04762	1.0407	1.01304	1.03147	1.01785	0.992034	1.01492	1.01189	1.02486	1.02853	1.011	1.01269	1.00002	0.989174	1.01304	1.04005	1.02172	1.01381
0.395156	0.324452	0.331881	0.330565				0.0585074	0.0820985	0.081146	0.0739047				10	1.01354	0.999019	1.00876	1.01476	1.00863	1.05163	1.04432	1.05858	1.01444	1.04159	0.998165	1.00656	1.01389	1.01187	1.01065	1.00187	1.00309	1.02342	1.02125	1.02217	1.05533	1.02001	0.994789	0.992103	1.00035	1.0182	1.02673	1.01601	1.01077	1.00081	0.983928	1.0046	1.02567	1.01391	1.0015
0.338903	0.361915	0.332863	0.366934				0.0523787	0.0924951	0.0716557	0.0781763				15	0.99923	0.995658	0.997131	1.00599	1.00134	1.02405	1.01428	1.01532	1.00628	1.01991	0.9921	1.00501	0.997297	1.0019	1.00626	0.996349	1.00668	1.01631	1.01414	1.01304	1.03147	1.01785	1.00108	1.01029	1.00328	1.01395	1.00853	0.994074	1.01257	1.00524	1.00015	1.00721	1.01798	1.01221	1.0083
0.356826	0.397261	0.366036	0.3344					0.0815186						20	1.01657	1.00518	0.996582	1.00817	1.00324	1.01909	1.00675	1.02102	1.00399	1.0608	1.00337	1.01416	0.986337	0.995208	1.00918	1.00681	1.00311	1.04516	1.04645	1.00315	1.01152	1.01062	1.00351	1.00033	1.00355	1.01092	1.01398	1.01149	1.00066	1.00133	1.00758	1.00994	1.01037	1.00539	1.00225
0.331664	0.361742	0.326397	0.3799											25	1.00741	0.998466	0.99904	1.00312	0.998116	1.01111	1.04432	1.01382	1.00537	1.04159	0.997568	0.983521	0.985271	0.995473	0.997765	0.999339	1.00619	1.04762	1.0407	1.00753	1.05533	1.02001	1.0025	0.985405	0.992063	1.01002	1.00742	0.999941	1.00033	1.00317	1.00931	0.992361	1.00602	0.993971	1.00351
0.34389	0.353287	0.346042	0.378953				0.0678028	0.0744866	0.0674074	0.0732				30	1.01051	1.00791	1.00389	0.996506	0.992936	1.00374	1.01428	1.00431	0.997187	1.01991	0.993662	1.00012	1.00479	0.988998	1.00097	0.995184	1.00309	1.02342	1.02125	1.0001	1.03147	1.01785	0.999905	0.993869	0.995319	1.00511	1.01228	0.998477	1.00381	0.997444	1.02443	1.00796	1.00493	1.00035	1.00187
0.372345	0.376625	0.412685	0.351015				0.0299212	0.0677272	0.0511175	0.0623527				35	0.997763	1.00744	0.996878	0.992531	0.990044	1.00433	1.00675	1.00305	0.999804	1.01719	1.02711	0.993986	1.02404	0.988241	1.00425	1.004	1.00668	1.01631	1.01414	1.00109	1.05533	1.02001	0.999292	0.998718	0.999768	1.00256	0.997274	1.00021	1.00392	1.00092	0.989174	0.994624	0.996323	0.998671	0.999335
0.309343	0.343509	0.361268	0.361275				0.0510954		0.0510295					40	1.00051	1.00304	0.99575	0.998888	0.99589	0.997781	1.00588	1.00259	0.996962	1.00868	1.00154	1.01166	0.966988	0.989108	0.991404	0.988966	1.00311	1.00975	1.01241	0.996905	1.03147	1.01785	1.004	0.990377	0.994642	1.00461	0.996995	1.00999	1.00239	0.999173	0.983928	1.0088	0.999051	0.99747	0.998598
0.34671	0.386141	0.357861	0.363328				0.0466691		0.0575551					45	1.00038	0.999327	0.998369	0.997902	0.994706	0.985935	1.00336	1.00214	1.00021	0.991048	0.998805	1.00772	0.996049	0.987662	1.00028	1.0027	1.00144	1.02489	1.01147	0.981986	1.01152	1.01062	0.998728	0.987367	1.00305	0.999857	0.995381	0.987337	0.998802	0.999783	1.00015	0.993716	1.0027	1.00112	1.00355
0.363313	0.359019	0.378958	0.342832						0.103086					50	0.993283	0.999683	1.00172	0.99316	0.990286	0.998115	1.00474	1.00845	0.999329	1.00391	1.01638	1.01988	0.998106	0.993413	0.999895	0.997573	1.00179	1.02545	1.00905	1.00601	0.999194	1.00634	0.99878	0.993349	0.997465	1.00029	0.99799	0.98839	1.00033	0.998156	1.00758	1.00094	1.00343	1.0008	0.999388
		0.334045	0.369471											55	0.996587	1.00601	1.01137	0.993706	0.988203	0.988789	1.00606	1.00384	0.999609	1.00079	0.988942	1.00121	0.998788	0.984647	0.997131	1.00035	0.999289	1.00401	1.00831	0.991571	1.01337	1.00604	1.00324	1.01559	1.0059	0.997904	1.00217	0.998805	0.99863	0.998124	1.00931	1.0015	1.00126	0.997464	0.999005
														60	1.00442	1.00198	1.00426	0.995539	0.992006	0.993758	1.00063	0.990946	0.99918	1.00176	0.988886	0.993958	0.992686	0.990757	1.0069	1.00122	0.999305	0.993848	1.00185	1.00144	0.996265	0.99928	0.995438	1.00153	1.00596	0.997368	0.986084	1.00011	1.00271	0.997239	0.992286	0.989079	1.00032	0.998222	0.998358
							0.0375293	0.060875	0.0528323	0.0789364				65	1.00121	1.00659	1.01342	0.993425	0.990941	0.990425	0.996002	1.00941	0.998626	0.996131	0.99335	1.00185	0.987117	0.988949	0.994589	1.00388	1.00059	0.990531	0.9983	0.994521	0.997349	0.999694	0.99752	1.00352	0.99858	0.996056	0.997324	1.00062	0.998517	0.99838	0.99531	0.998724	0.999432	1.00185	1.0033
							0.0399903	0.0611906	0.0579387	0.051125				70	1.00104	1.00652	1.01035	0.997957	0.994409	0.98809	0.999518	0.996494	0.998135	1.00507	0.995757	0.990829	0.99924	0.99339	0.999805	1.00071	1.00039	0.997875	1.00417	0.998098	1.005	0.999076	0.998122	1.00318	0.994002	0.999034	0.98964	0.995717	0.999299	1.00049	1.00909	0.999456	0.996613	1.0015	0.998224
							0.0555871	0.0597594	0.0774419	0.0542719				75	1.00171	0.998802	1.01287	0.993762	0.99404	0.99757	0.98018	1.00783	0.998875	0.996507	0.999078	0.988466	0.993328	0.990856	0.996711	0.994203	0.997397	1.00311	0.998546	1.00131	0.983945	0.998516	1.00139	0.997049	0.99045	0.995354	0.984068	0.991241	0.995498	0.999526	1.00416	0.995148	0.997047	0.996916	0.994957
								0.0506812	0.0473548	0.0642109				80	1.00175	0.998607	1.00055	0.996835	0.994147	0.991735	0.999932	0.994171	1.00156	1.00527	0.989607	0.991076	0.9943	0.994397	0.997927	0.99987	1.00354	0.999826	1.00308	0.991716	0.991309	1.00113	0.998828	0.990806	0.989561	0.999989	0.996316	1.00852	0.998725	1.00161	0.990613	1.00852	0.999694	1.00087	0.994788
										0.0618906				85	0.998555	1.01074	1.00655	0.995418	0.992955	0.997381	1.006	0.998723	1.0018	0.994968	1.02342	1.00112	1.00375	0.987571	0.990406	0.991695	1.00013	0.987915	1.00026	0.998053	0.998127	0.999051	1.00201	1.0061	0.999956	0.99849	0.992124	1.00717	0.998662	1.00308	0.998235	0.993877	0.997435	1.00083	0.997369
														90	1.00218	1.00771	1.00109	0.998238	0.997138	0.990336	0.998853	0.999351	1.00123	0.999018	0.983005	0.976152	1.00881	0.993885	0.990016	0.993636	1.00032	1.00179	0.998423	1.00748	0.992069	0.999261	1.00654	1.01292	1.00405	0.996576	0.979331	0.994176	0.997429	1.00215	0.998758	0.997625	1.00085	0.999181	1.00007
														95	1.00701	0.994514	0.995152	1.0032	0.999542	1.00004	0.997349	0.990086	0.997613	0.995156	1.00676	1.00151	1.00707	0.994138	1.01239	1.00495	0.992131	1.01114	1.00259	1.00079	1.0044	1.00163	1.00163	0.995911	0.998065	0.995724	0.995002	1.00638	1.00114	0.998457	0.98845	1.00083	0.998906	0.998798	1.00194
														100	0.99555	0.995722	0.998941	1.00628	1.00133	0.998431	0.998043	0.99715	1.00584	0.997787	1.00723	0.998288	1.00069	0.99385	1.00307	1.00651	0.997273	0.994364	0.994502	1.00904	1.01065	0.998725	1.00618	1.00334	0.998888	0.999595	0.981146	1.00244	1.00079	1.00044	1.0029	1.00166	0.997686	1.00114	1.00019
														105	0.992977	0.998212	0.991598	0.999476	0.997256	0.997099	0.999823	0.99749	1.00351	1.00233	1.00121	1.0131	1.01641	0.996742	0.994689	0.998621	0.996992	1.00501	1.00058	0.996477	1.00523	1.00207	1.00212	0.997045	1.00325	0.998454	0.994758	0.999931	0.999345	0.999229	0.998283	1.0017	0.995605	0.999771	0.997904
														110	0.995327	0.998084	1.00537	1.00233	0.998772	1.00245	0.994296	0.986068	1.00057	1.00659	1.00505	1.00623	1.02083	0.992396	1.00585	1.00085	1.00199	1.00297	1.00022	0.99614	1.01311	1.00201	0.99713	1.01144	1.005	0.99809	0.979488	1.00453	1.00398	1.00024	1.0017	1.00381	1.00205	1.00704	1.00073
														115	0.997861	0.998703	1.00553	1.00284	1.00187	1.00367	1.00151	1.01501	1.00427	1.01019	0.983724	1.00558	0.976011	0.994953	1.00022	0.995722	0.995503	1.00081	0.996124	1.00185	0.988858	0.999964	1.00042	1.00736	1.00856	0.995231	0.998108	1.00745	1.00556	1.00066	0.989459	1.00454	0.999229	0.997844	0.998297
														120	0.996371	0.994802	0.999437	1.00142	1.00029	1.00002	1.0053	1.00414	1.00432	1.00132	1.01017	1.01282	0.988296	0.993385	0.987703	0.995039	1.00117	0.999494	0.996912	0.99316	1.00698	0.998258	1.00314	1.00706	1.0015	0.998131	0.993407	1.01201	1.00251	0.998943	1.00165	0.995361	1.00322	0.999437	1.0023
														125	0.996354	1.00606	0.997003	1.00685	1.00407	0.997262	1.00442	0.99842	0.994897	1.00315	1.00746	1.02029	0.984277	0.998469	1.00153	1.00416	1.0005	0.999146	1.00116	1.00435	1.01104	0.998607	0.998949	1.00964	1.00388	0.996631	0.992178	1.00801	1.0054	1.00178	0.997895	0.996889	1.00184	0.999899	1.00315
														130	1.00444	1.00373	0.995991	1.00523	1.00257	1.00788	0.995797	0.995158	0.99937	0.997602	1.01255	1.00406	1.01144	0.996107	0.997575	0.997649	1.00694	0.997424	0.993621	0.994661	1.0109	1.00086	1.0018	1.00108	1.00149	0.999336	0.993118	0.997194	1.00738	1.00071	0.988454	1.00064	0.998632	1.00068	1.00251
														135	0.996465	0.991776	0.997595	1.00308	1.00186	1.00818	1.00703	0.983698	0.997453	0.998636	1.02352	0.987835	1.01273	1.00129	1.00771	1.0012	0.999757	0.995873	1.00331	1.0067	0.987598	1.00343	0.998842	0.983136	0.997305	1.00011	0.997506	0.994762	1.00615	0.997689	0.997781	1.00317	1.0024	1.00631	1.00178
														140	1.00185	0.988917	1.00727	1.00174	1.00038	0.999545	0.993838	1.01252	1.00204	0.997724	0.996936	1.0113	1.00438	1.00373	1.00261	1.00633	1.00145	0.996999	0.996589	0.997951	1.00172	1.00204	1.00303	0.991835	1.00016	0.997707	1.00474	1.00545	1.00351	0.999981	0.99593	0.999241	1.0003	0.996292	0.999084
														145	0.997163	1.00471	0.999833	1.00217	0.998569	1.00385	1.00336	1.00417	0.992332	1.00106	0.998753	0.989951	1.00571	1.00073	0.998621	0.996589	0.997553	1.00938	1.00158	0.992336	1.00168	1.00024	0.996591	1.00344	0.998036	1.00121	0.988614	1.00246	1.0082	1.00138	1.00085	0.998774	1.0007	0.99251	1.00589
														150	1.01198	1.00765	0.997416	1.00549	1.0033	1.00831	0.993324	1.00687	0.999461	0.998703	0.991364	1.00934	0.99918	1.00087	1.01454	1.00682	0.997497	0.991398	1.00102	1.00959	0.986369	0.998445	0.999297	1.00354	1.00382	1.00031	1.0032	1.00485	1.00708	1.00175	1.00266	1.00852	1.00335	1.00266	1.00077
														155	1.00417	1.00016	1.0112	1.00508	1.00235	1.00493	1.01671	1.00262	0.997325	0.997301	0.99324	0.995048	1.00736	0.999668	1.0032	0.993203	1.00041	0.996008	1.00003	1.00332	0.991805	1.0008	1.00008	1.00311	1.00286	1.00253	0.998962	1.00754	1.00543	1.00118	1.00117	1.00889	1.00006	0.99499	0.997514
														160	1.00954	0.993358	1.00423	1.00385	1.00168	1.0128	1.00892	1.00546	1.00234	0.999461	0.984479	1.00129	0.983231	1.0033	1.00713	1.00101	1.00126	1.00888	1.00398	1.00245	0.996164	0.99719	0.993214	0.999555	0.999246	0.999551	1.03241	0.965842	1.00759	1.00279	1.00667	1.0131	1.00204	0.99863	0.998324
														165	1.01046	0.997142	0.99784	1.0071	1.0046	1.00317	0.995764	1.02247	1.00303	0.992155	0.992332	1.00476	1.01338	0.99891	1.00696	1.00542	0.999669	1.00168	1.00102	1.00037	0.993301	0.997201	0.998996	0.995699	1.00111	0.998507	1.06938	0.986833	1.00319	0.999605	0.995097	1.0042	1.0031	0.995877	0.998392
														170	1.00835	0.99597	0.999192	1.00449	1.00256	1.01011	0.998927	1.00476	0.996226	0.999803	1.02567	1.00565	1.02724	0.996885	1.00515	1.00395	1.00087	0.998908	1.00229	0.999328	1.01848	0.999964	0.995657	0.989552	0.99704	1.00234	1.02274	0.998411	1.00485	1.00318	1.01513	0.999608	1.00367	0.995304	1.00169
														175	1.00133	0.988932	0.992512	1.00194	1.00038	1.01042	1.00063	0.989801	0.995069	1.002	0.989285	0.99621	1.0122	1.00131	1.00577	0.996536	1.00505	0.99269	0.998707	1.00395	1.02458	0.998594	0.995564	0.990866	1.00325	1.0024	1.00686	1.00371	1.00937	1.00039	1.01287	1.00327	1.00446	0.997216	1.00055
														180	1.00127	0.984272	0.999057	1.0026	1.0012	1.00948	1.00677	0.995084	0.999531	0.99825	0.992859	1.00225	1.01406	1.00238	1.00333	0.995323	1.00899	0.991716	1.00379	1.00243	1.00946	1.00119	0.994569	0.984655	1.00107	1.00282	1.00436	1.02284	1.00551	0.993938	1.01544	1.01353	1.00333	0.991405	0.999182
														185	1.00429	0.987742	0.991309	1.00164	1.0011	1.00945	1.00771	1.00161	1.00078	1.00227	1.00214	0.99481	1.01255	0.998278	0.996211	0.993955	0.998477	0.999773	0.999244	1.01038	1.00972	1.00048	0.991937	1.00996	1.00229	0.996828	0.969838	0.98399	1.0057	0.995716	1.02587	1.0041	0.998094	0.994947	0.997707
														190	0.998926	0.979831	1.00476	0.999032	0.998488	1.00936	1.00741	1.00218	0.992963	0.999121	0.983822	0.994105	1.02338	1.00274	0.986353	0.986438	1.00296	1.00324	1.0021	1.00187	1.01329	0.998563	0.99432	0.990147	0.991032	0.998482	0.952439	0.969828	1.00708	0.993289	1.02298	0.993259	0.993404	0.985715	1.00462
														195	0.994188	0.981617	0.997118	0.999492	0.998593	1.01416	1.00818	1.00226	0.997421	1.00365	0.995563	0.999732	0.974652	1.00037	0.994123	0.991539	1.00473	0.996088	1.00519	1.01469	0.997193	1.00052	0.997197	0.990137	0.994721	1.00194	0.960584	0.956949	1.00622	0.996872	1.01009	1.00315	0.998494	0.990958	1.00359
														200	0.997968	0.988063	1.00533	0.995069	0.994987	1.00668	1.00804	1.00412	1.00286	0.999859	0.984447	0.969521	0.988467	0.998241	0.995193	0.998561	0.996884	0.99524	1.00156	1.00845	1.00728	1.00043	1.0049	0.985453	0.992408	1.0013	0.959753	0.95788	1.0071	0.99987	1.0221	0.997087	0.998406	0.992962	1.00213
														205	0.999369	0.991092	0.999987	1.00326	1.00181	1.00485	1.01444	1.00496	1.00274	0.993974	1.01817	1.00933	1.00088	1.00037	0.999328	1.00619	1.00357	0.989848	0.998242	1.01987	1.01612	0.995405	1.00494	0.993184	0.99255	1.0053	0.953341	0.964628	1.00219	1.00491	1.01396	0.995351	0.99712	0.997225	1.00514
														210	1.00869	0.998393	1.00693	1.00301	1.00345	1.00549	1.01467	1.00529	0.999464	1.01429	1.02549	0.990329	1.01899	0.998682	1.01325	1.01151	1.0046	0.985927	0.998452	1.00931	1.01884	0.997304	1.0087	0.99739	0.989722	1.00796	0.973216	0.970407	1.0054	1.00946	1.00426	0.999874	1.00086	1.01197	0.99942
														215	1.01782	1.01506	0.996128	1.01901	1.01708	1.00868	1.02721	0.995269	0.998827	1.02352	1.01129	1.01157	1.01166	1.00199	1.01323	1.01024	1.01145	0.997422	0.998904	1.00447	1.01818	0.998168	1.01658	0.975212	0.98963	1.01604	0.986126	0.979472	1.00674	1.01188	1.01723	0.997364	0.998296	1.01536	1.00889
														220	1.02459	1.02215	1.0198	1.02009	1.02172	1.0104	1.02695	1.01529	0.998897	1.02685	1.01808	1.0197	1.01357	1.01034	1.02508	1.01398	1.02226	1.01687	1.01078	1.02398	1.0178	1.00624	1.01667	1.00317	0.993224	1.01705	0.998637	0.989544	1.00709	1.01301	1.01771	1.00165	1.00051	1.01789	1.01031
														225	1.04283	1.03405	1.03216	1.0293	1.03146	1.01968	1.02933	1.02976	1.00427	1.03847	1.03758	1.02332	0.986409	1.02541	1.02098	1.03445	1.03425	1.01507	1.01938	1.01175	1.03392	1.01581	1.01942	0.998794	0.987612	1.02485	1.00735	0.989573	1.0192	1.02257	1.03665	0.994339	0.999579	1.03059	1.00611
														230	1.05235	1.03857	1.0174	1.03582	1.03735	1.03019	1.04482	1.03069	1.00339	1.04529	1.03543	1.02252	1.03583	1.03224	1.03379	1.03831	1.04959	1.02467	1.03324	1.02466	1.02758	1.02491	1.01952	0.991484	0.992392	1.03083	1.0341	1.00981	1.02106	1.02591	1.03977	0.995776	1.00442	1.03194	1.00847
														235	1.05785	1.04816	1.02153	1.04905	1.05149	1.03714	1.05732	1.01947	1.00397	1.06728	1.08235	1.06306	1.034	1.04388	1.05479	1.05183	1.06202	1.03097	1.04452	1.01901	1.02773	1.03649	1.02137	1.0189	0.990574	1.0375	1.0587	1.01216	1.02532	1.03157	1.03502	0.997375	0.998777	1.03106	1.01038
														240	1.06757	1.06062	1.02002	1.06011	1.06388	1.04187	1.07447	1.04462	1.01093	1.06894	1.05116	1.04786	1.04294	1.06036	1.06557	1.0556	1.07627	1.04029	1.05747	1.02341	1.04791	1.04604	1.03003	1.02459	1.00258	1.04125	1.06213	1.02083	1.02588	1.03414	1.06059	0.997764	1.00249	1.03807	1.0161
														245	1.07868	1.08222	1.03218	1.06805	1.07241	1.0503	1.08486	1.04292	1.01172	1.08832	1.07022	1.07978	1.05414	1.07044	1.07537	1.07183	1.08784	1.04973	1.07201	1.03171	1.0727	1.05955	1.0335	1.0087	0.991241	1.05008	1.07105	1.02117	1.03675	1.04021	1.0675	0.995422	1.00295	1.03481	1.01972
														250	1.08895	1.08452	1.03474	1.08063	1.084	1.06688	1.10271	1.06585	1.02129	1.09724	1.07276	1.08036	1.05864	1.08505	1.07198	1.06122	1.10359	1.0699	1.09841	1.0207	1.06763	1.07068	1.031	1.00945	0.994281	1.05211	1.07659	1.04213	1.03621	1.04459	1.0727	0.995248	1.00379	1.04165	1.0192
														255	1.09023	1.09942	1.03982	1.09383	1.09681	1.07553	1.11592	1.05361	1.01503	1.10506	1.09114	1.07275	1.05446	1.09917	1.07334	1.05261	1.10803	1.09771	1.11984	1.02117	1.09092	1.08287	1.03346	1.02186	0.995354	1.0572	1.09644	1.05747	1.03815	1.0514	1.08392	0.994165	1.00256	1.04175	1.02056
														260	1.08972	1.11874	1.03785	1.10313	1.10862	1.08273	1.11175	1.07636	1.01623	1.111	1.09213	1.08719	1.08659	1.1134	1.09119	1.06463	1.12383	1.09664	1.13463	1.02318	1.07961	1.09732	1.04009	1.01185	0.999708	1.06049	1.10202	1.06376	1.03922	1.05361	1.10588	1.00163	1.00606	1.05109	1.0166
														265	1.09289	1.13663	1.03898	1.11094	1.11592	1.08976	1.12199	1.083	1.02272	1.11212	1.14427	1.09475	1.09796	1.12495	1.0826	1.06201	1.12693	1.10672	1.15427	1.02056	1.114	1.10929	1.03961	0.997758	0.998579	1.06114	1.11952	1.08797	1.03796	1.06328	1.08929	1.00536	1.00707	1.05044	1.01676
														270	1.10133	1.13477	1.04883	1.12371	1.12869	1.10637	1.13068	1.08603	1.02559	1.12734	1.10796	1.09441	1.09533	1.13495	1.1042	1.06431	1.13677	1.11809	1.17581	1.03278	1.07495	1.11947	1.04591	0.995692	0.994919	1.06515	1.14131	1.08904	1.03656	1.0604	1.08136	0.995324	1.006	1.04134	1.01547
														275	1.09156	1.15297	1.04624	1.12229	1.13083	1.11762	1.13177	1.11265	1.02148	1.12829	1.12526	1.10919	1.10363	1.14702	1.10092	1.06492	1.1421	1.12103	1.18523	1.02334	1.12169	1.13165	1.0488	0.993661	1.00446	1.07124	1.15473	1.09818	1.03798	1.06126	1.10523	1.00423	1.00735	1.05474	1.01675
														280	1.09693	1.16256	1.03903	1.13132	1.14011	1.13008	1.15206	1.10975	1.02216	1.12325	1.10041	1.10925	1.11298	1.14453	1.11593	1.06372	1.14787	1.1179	1.19952	1.03254	1.11985	1.13894	1.04939	1.0191	1.00372	1.07412	1.15111	1.10671	1.03936	1.06596	1.09779	0.99163	1.00725	1.04816	1.01835
														285	1.09022	1.18291	1.03761	1.13596	1.14335	1.13635	1.14544	1.12568	1.02733	1.12157	1.12423	1.10797	1.10885	1.1572	1.12598	1.07268	1.14743	1.13473	1.21784	1.01722	1.11184	1.14823	1.05154	1.01272	1.00164	1.07721	1.16613	1.10918	1.04034	1.0645	1.10754	1.00088	1.0114	1.04706	1.01461
														290	1.09322	1.19966	1.04848	1.1476	1.15608	1.15142	1.15384	1.12153	1.03052	1.13711	1.13061	1.1085	1.09582	1.16099	1.1275	1.07474	1.15671	1.12955	1.22178	1.01832	1.12966	1.15783	1.05747	1.01893	1.00813	1.07765	1.15965	1.11129	1.04381	1.06554	1.11919	1.00208	1.01541	1.05243	1.02021
														295	1.10102	1.20532	1.05496	1.14562	1.15388	1.15834	1.15049	1.117	1.0299	1.1256	1.14969	1.11982	1.11572	1.16408	1.13445	1.08483	1.1553	1.12269	1.2285	1.01943	1.09689	1.16557	1.05763	1.00401	1.00497	1.08212	1.17064	1.1209	1.04848	1.06809	1.12801	0.998521	1.01497	1.04265	1.02027
														300	1.09234	1.22356	1.04393	1.15227	1.16079	1.16585	1.15591	1.1426	1.03534	1.13265	1.15406	1.1126	1.11802	1.16775	1.14192	1.07624	1.159	1.12867	1.23158	1.02677	1.1228	1.16979	1.0626	1.01351	1.01193	1.07847	1.17544	1.11606	1.04602	1.06763	1.12125	1.00886	1.01381	1.0459	1.02192
														305	1.09503	1.23256	1.04768	1.15136	1.15993	1.17259	1.1531	1.12745	1.03202	1.12977	1.14092	1.14185	1.12756	1.17596	1.13298	1.07004	1.16819	1.14079	1.24259	1.02446	1.11124	1.17644	1.05934	1.0074	1.01154	1.0817	1.16689	1.12612	1.048	1.07147	1.11954	1.01297	1.01773	1.04881	1.02109
														310	1.09987	1.24828	1.04519	1.15619	1.16501	1.17024	1.14537	1.14765	1.03218	1.12386	1.15687	1.13375	1.10695	1.18346	1.1558	1.08243	1.16747	1.13718	1.24587	1.02513	1.10617	1.18257	1.06537	1.01985	1.01217	1.08347	1.17426	1.13752	1.04809	1.06916	1.13075	1.00871	1.01901	1.05133	1.02001
														315	1.09085	1.25348	1.02731	1.16054	1.16947	1.1811	1.15849	1.16092	1.04354	1.12041	1.16048	1.12286	1.11746	1.182	1.14598	1.0762	1.16941	1.12645	1.24954	1.02632	1.12808	1.18309	1.06891	1.02068	1.01239	1.0795	1.19677	1.15116	1.05208	1.07024	1.12548	1.00134	1.02001	1.05583	1.02271
														320	1.10217	1.2697	1.03207	1.159	1.16858	1.18684	1.16365	1.14821	1.04308	1.11581	1.15481	1.12141	1.10602	1.18856	1.14371	1.07017	1.16832	1.13218	1.25398	1.02342	1.10614	1.17925	1.06716	1.0329	1.01065	1.08043	1.18174	1.14816	1.05128	1.07302	1.13302	1.00508	1.02086	1.05288	1.02094
														325	1.09211	1.27486	1.04217	1.16196	1.16955	1.19254	1.16422	1.14879	1.04114	1.11806	1.16413	1.1116	1.1033	1.19054	1.14465	1.07896	1.17148	1.13903	1.25895	1.02565	1.12091	1.18178	1.06766	1.02161	1.0123	1.09071	1.18686	1.14201	1.05381	1.06644	1.13377	1.00256	1.01984	1.05039	1.02262
														330	1.09282	1.27957	1.04364	1.16823	1.17766	1.18899	1.16673	1.16618	1.0421	1.11822	1.17454	1.13382	1.14135	1.19548	1.14463	1.07468	1.17408	1.13285	1.25606	1.02671	1.10359	1.18026	1.06542	1.00883	1.01211	1.08441	1.18716	1.14842	1.04288	1.07169	1.1364	1.00187	1.0218	1.0414	1.01909
														335	1.10142	1.29347	1.05085	1.16538	1.17284	1.19897	1.15274	1.16184	1.04167	1.12037	1.14838	1.13227	1.13481	1.20112	1.1483	1.07773	1.17388	1.13193	1.25974	1.0323	1.10357	1.18555	1.06848	1.03939	1.01966	1.08888	1.18104	1.14378	1.05269	1.07076	1.13505	1.00466	1.02409	1.04692	1.01974
														340	1.09623	1.30043	1.04011	1.16962	1.17837	1.20206	1.15112	1.17841	1.04734	1.11932	1.12307	1.13811	1.14044	1.20393	1.15671	1.08868	1.17568	1.12688	1.25595	1.02912	1.102	1.18131	1.07482	1.02245	1.01235	1.08954	1.18315	1.13719	1.05004	1.07313	1.12548	0.999456	1.02358	1.04685	1.01986
														345	1.09029	1.30126	1.04076	1.167	1.17496	1.20244	1.16206	1.18096	1.04604	1.11493	1.13738	1.12797	1.11231	1.19828	1.15177	1.07392	1.17169	1.13466	1.263	1.01894	1.10915	1.18511	1.07583	1.02861	1.0178	1.09156	1.18654	1.15344	1.04924	1.06969	1.14575	1.00016	1.02358	1.04342	1.01972
														350	1.09233	1.30079	1.0279	1.17672	1.18552	1.2081	1.15558	1.19162	1.04693	1.11828	1.14366	1.1234	1.15616	1.20282	1.15913	1.08267	1.17383	1.13868	1.26901	1.02046	1.12077	1.18548	1.07953	1.04295	1.01754	1.09321	1.16976	1.14078	1.04877	1.07133	1.14764	0.999033	1.02998	1.04763	1.02064
														355	1.09771	1.30622	1.03014	1.17353	1.17996	1.20299	1.15649	1.19068	1.04495	1.10861	1.18605	1.12726	1.15062	1.2012	1.15764	1.08516	1.16692	1.14102	1.26739	1.02319	1.11016	1.18544	1.0808	1.05085	1.02056	1.09331	1.19133	1.15048	1.05124	1.0709	1.12256	1.00793	1.02884	1.05116	1.0211
														360	1.09743	1.31285	1.0327	1.17493	1.18131	1.20855	1.15576	1.18963	1.04511	1.11613	1.1348	1.13103	1.13993	1.20255	1.15826	1.08637	1.17359	1.14597	1.27078	1.02561	1.09752	1.18407	1.08672	1.03387	1.01987	1.09631	1.19607	1.15992	1.04975	1.07106	1.12982	1.00544	1.02923	1.04142	1.01987
														365	1.09969	1.32169	1.04679	1.17151	1.18007	1.2049	1.14875	1.18985	1.04244	1.11625	1.12869	1.11702	1.13399	1.20442	1.15774	1.0781	1.17247	1.15052	1.26939	1.02525	1.09641	1.18497	1.08546	1.0386	1.015	1.09751	1.19408	1.16275	1.04991	1.07561	1.13425	1.01405	1.03052	1.05448	1.01834
														370	1.09969	1.31712	1.04262	1.17296	1.18089	1.20908	1.15596	1.19136	1.04665	1.10449	1.13077	1.14163	1.15361	1.20096	1.17008	1.09919	1.1752	1.13892	1.26877	1.02698	1.1006	1.18347	1.08668	1.04474	1.02316	1.09858	1.20651	1.16185	1.05068	1.0744	1.13872	1.01291	1.03018	1.04167	1.02658
														375	1.09969	1.32533	1.04284	1.17612	1.17996	1.21585	1.14811	1.19889	1.0458	1.10916	1.11834	1.12704	1.13592	1.20787	1.15264	1.08522	1.17041	1.14962	1.26916	1.02579	1.11823	1.18011	1.09087	1.03006	1.01732	1.097	1.20781	1.16381	1.05312	1.07172	1.13693	1.0115	1.03439	1.04818	1.02777
														380	1.09969	1.31244	1.04226	1.17216	1.17949	1.21933	1.15818	1.22554	1.04618	1.10069	1.11116	1.14199	1.12487	1.20138	1.15827	1.0872	1.16855	1.13843	1.26266	1.028	1.1111	1.18212	1.0798	1.01317	1.01304	1.09957	1.18912	1.15553	1.06031	1.07365	1.14287	0.998873	1.03027	1.04839	1.02471
														385	1.09969	1.3162	1.04102	1.17565	1.18073	1.21643	1.15393	1.20818	1.04244	1.09546	1.1583	1.11608	1.1406	1.20485	1.16367	1.08673	1.166	1.14911	1.26291	1.03215	1.11492	1.18081	1.08328	1.02858	1.02295	1.09536	1.21997	1.14831	1.05596	1.07195	1.1386	1.00933	1.03166	1.04504	1.02125
														390	1.09969	1.32047	1.03015	1.17795	1.18302	1.22129	1.15133	1.19046	1.04146	1.1133	1.20088	1.1249	1.14885	1.20062	1.15554	1.09239	1.16308	1.14429	1.25758	1.03999	1.10828	1.17621	1.0827	1.01244	1.01594	1.10103	1.20378	1.16088	1.05523	1.07372	1.13218	1.01012	1.03478	1.04941	1.0181
														395	1.09969	1.32526	1.03502	1.17827	1.18393	1.22111	1.16152	1.2153	1.03855	1.09402	1.12955	1.11624	1.15897	1.20298	1.16309	1.08972	1.16031	1.15709	1.26609	1.03153	1.10448	1.17601	1.08744	1.02223	1.02258	1.09773	1.19887	1.165	1.06071	1.07263	1.1433	1.00293	1.03495	1.04432	1.02776
														400	1.09969	1.31838	1.04523	1.17979	1.18371	1.22752	1.14665	1.22435	1.03592	1.09891	1.13945	1.13212	1.16519	1.20205	1.1502	1.08909	1.16385	1.1315	1.26322	1.03168	1.11052	1.17661	1.08194	1.02466	1.00895	1.09784	1.19047	1.15713	1.0608	1.07559	1.13291	1.00534	1.03525	1.05148	1.02887
														405	1.09969	1.32209	1.03671	1.17611	1.18268	1.2201	1.16214	1.21215	1.03671	1.09988	1.14106	1.13217	1.15489	1.2087	1.15026	1.082	1.16193	1.15085	1.26209	1.03433	1.11695	1.17466	1.08959	1.02137	1.01741	1.09942	1.20185	1.15716	1.05701	1.07201	1.14125	1.01038	1.03557	1.04394	1.02148
														410	1.09969	1.31674	1.04162	1.1814	1.18646	1.22765	1.15702	1.22657	1.04083	1.09853	1.12805	1.13783	1.15436	1.20928	1.14757	1.08405	1.16159	1.14933	1.26584	1.02719	1.11695	1.17332	1.08125	1.01914	1.01608	1.10233	1.19633	1.16303	1.0634	1.07427	1.13743	1.00413	1.03717	1.05104	1.026
														415	1.09969	1.32157	1.0304	1.17845	1.1838	1.2307	1.16329	1.2235	1.0432	1.10332	1.13454	1.13476	1.16406	1.20476	1.15266	1.08431	1.15538	1.14531	1.26101	1.03008	1.11695	1.17248	1.08521	1.01646	1.01405	1.09707	1.1955	1.17129	1.06445	1.07187	1.13656	1.00865	1.03706	1.05776	1.01971
														420	1.09969	1.31341	1.03935	1.18399	1.18647	1.22416	1.14574	1.22287	1.03588	1.09823	1.12497	1.13115	1.15229	1.2042	1.15035	1.08024	1.15878	1.14548	1.2646	1.03249	1.11695	1.17168	1.07932	1.02465	1.01338	1.10026	1.19067	1.16235	1.06546	1.07267	1.1405	1.00667	1.03934	1.0509	1.021
														425	1.09969	1.31496	1.03725	1.17494	1.18029	1.22344	1.16499	1.22856	1.03781	1.10606	1.16857	1.13841	1.16749	1.20791	1.15996	1.08827	1.15554	1.14683	1.26364	1.03554	1.11695	1.17429	1.08258	1.00823	1.00421	1.09958	1.20713	1.17799	1.06438	1.07427	1.10849	1.00974	1.03558	1.04759	1.02642
														430	1.09969	1.32001	1.02681	1.18082	1.18652	1.22203	1.15058	1.21705	1.03714	1.09708	1.13653	1.13393	1.165	1.20781	1.14609	1.08896	1.15221	1.14836	1.26254	1.02242	1.11695	1.17065	1.08082	1.02342	1.0104	1.0999	1.18871	1.16086	1.06359	1.07102	1.14596	1.00631	1.03781	1.05631	1.01898
														435	1.09969	1.3229	1.03082	1.18269	1.18699	1.21999	1.14128	1.22758	1.03307	1.10699	1.1339	1.11233	1.14517	1.21353	1.15264	1.09553	1.15126	1.15316	1.2683	1.03138	1.11695	1.16731	1.08666	1.00586	1.00774	1.10008	1.19576	1.16613	1.06398	1.07305	1.13063	1.00895	1.03587	1.051	1.02548
														440	1.09969	1.31958	1.04597	1.18182	1.18423	1.23138	1.14473	1.22824	1.03899	1.09788	1.14593	1.1393	1.15898	1.20628	1.15132	1.09528	1.15471	1.1386	1.26222	1.02642	1.11695	1.16422	1.08561	1.01812	1.00467	1.10288	1.19449	1.16893	1.06452	1.07274	1.13025	1.00472	1.04002	1.05326	1.02383
														445	1.09969	1.32202	1.0437	1.17921	1.18156	1.22247	1.13564	1.2237	1.04092	1.09797	1.13763	1.13948	1.12986	1.20533	1.15078	1.09703	1.15488	1.14708	1.26692	1.03115	1.11695	1.16411	1.08694	1.00751	1.00173	1.1045	1.21135	1.18159	1.06349	1.07436	1.1389	1.01084	1.04245	1.05445	1.02199
														450	1.09969	1.32133	1.04567	1.18205	1.18462	1.23416	1.14264	1.22413	1.04174	1.10057	1.12672	1.13953	1.15727	1.21031	1.14526	1.09699	1.15443	1.13924	1.26498	1.0268	1.11695	1.16377	1.09054	1.01058	1.00521	1.10403	1.21287	1.18284	1.06059	1.0774	1.13306	1.00538	1.0411	1.05142	1.02171
														455	1.09969	1.32022	1.04403	1.18338	1.18494	1.23768	1.13777	1.23385	1.04042	1.10667	1.15434	1.10714	1.15599	1.20766	1.15383	1.09665	1.15451	1.1399	1.26563	1.01984	1.11695	1.16026	1.08566	1.01003	1.0114	1.10187	1.20307	1.16055	1.06312	1.07688	1.1381	1.00834	1.04417	1.05249	1.02141
														460	1.09969	1.31838	1.03999	1.18098	1.18273	1.23218	1.14438	1.21561	1.0382	1.09928	1.13469	1.13282	1.15095	1.20552	1.14623	1.09665	1.15842	1.14098	1.26584	1.02203	1.11695	1.16095	1.08708	1.00005	1.00405	1.10492	1.20953	1.17574	1.06224	1.07859	1.12405	1.01808	1.04427	1.06073	1.01761
														465	1.09969	1.32374	1.0393	1.18613	1.18574	1.23026	1.14945	1.23045	1.04608	1.10457	1.13267	1.12467	1.14803	1.20297	1.14623	1.09665	1.15606	1.14005	1.26574	1.0214	1.11695	1.16269	1.08241	1.00719	0.996689	1.10597	1.20753	1.17971	1.06278	1.07722	1.13563	1.0058	1.0438	1.05306	1.02472
														470	1.09969	1.32127	1.04366	1.18243	1.18392	1.22847	1.12769	1.22976	1.04767	1.09401	1.12596	1.13487	1.14447	1.20609	1.14623	1.09665	1.15217	1.14633	1.26301	1.02523	1.11695	1.16313	1.08748	1.02127	1.01564	1.10479	1.19993	1.18377	1.06127	1.07774	1.13731	1.00988	1.04764	1.04722	1.01966
														475	1.09969	1.31875	1.04725	1.18121	1.1832	1.23207	1.14561	1.23198	1.0478	1.09496	1.11686	1.13219	1.14484	1.20609	1.14623	1.09665	1.15654	1.14629	1.26528	1.02075	1.11695	1.15673	1.08932	0.99535	1.00453	1.10626	1.21228	1.1817	1.06527	1.08002	1.11988	1.00685	1.04787	1.0513	1.0201
														480	1.09969	1.31875	1.04314	1.17909	1.17849	1.23108	1.15281	1.21092	1.03911	1.10269	1.11182	1.13366	1.14828	1.20609	1.14623	1.09665	1.14862	1.146	1.26747	1.02318	1.11695	1.15824	1.0895	1.00343	1.00311	1.10596	1.20419	1.1809	1.06158	1.07487	1.13688	1.00182	1.04778	1.05108	1.01759
														485	1.09969	1.31875	1.05223	1.18907	1.19005	1.23364	1.14707	1.22398	1.04231	1.09276	1.13918	1.10256	1.14689	1.20609	1.14623	1.09665	1.15655	1.14883	1.26246	1.02765	1.11695	1.15704	1.09048	1.01195	1.00926	1.10745	1.21454	1.18214	1.06331	1.07988	1.13865	1.01292	1.0505	1.05578	1.02486
														490	1.09969	1.31875	1.04167	1.18479	1.18527	1.23435	1.14807	1.21976	1.03602	1.09723	1.12189	1.13956	1.13191	1.20609	1.14623	1.09665	1.14851	1.14285	1.26427	1.02464	1.11695	1.15217	1.08541	1.00812	1.00929	1.10526	1.20608	1.18223	1.0651	1.07894	1.13274	1.00282	1.05032	1.05004	1.02499
														495	1.09969	1.31875	1.0423	1.18848	1.18633	1.23425	1.14425	1.21833	1.03694	1.09549	1.12376	1.13415	1.11738	1.20609	1.14623	1.09665	1.15563	1.14292	1.26113	1.01911	1.11695	1.1552
														500	1.09969	1.31875	1.04727	1.1837	1.18455	1.23204	1.15198	1.23899	1.04287	1.09892	1.11782	1.13541	1.1313	1.20609	1.14623	1.09665	1.1523	1.14738	1.26862	1.01818	1.11695	1.15536
[truncated: 38 more columns]

## Sheet: Fig. 8
Panel a						Panel b							Panel c								Panel d					Panel e
Basal mtATP						Change in mtATP after oligomycin addition							Change in mtATP after oligomycin addition								Basal mtATP					Change in mtATP after oligomycin addition
Control	BAPTA-AM	EGTA-AM				2Ca2+	0Ca2+	BAPTA am	EGTA am				DMSO	Pyr10	Pyr6	XeC	Pyr6/10				Control	IP3R2 KD	Orai1 KD			Control	IP3R2 KD	Orai1 KD
3.39154	2.24108	3.56391				-0.525425	-0.32208	-0.269681	-0.45751				-0.263288	-0.245454	-0.493386	-0.153336	0.108184				3.55413	2.69624	3.05826			-0.644626	-0.0878011	-0.439558
3.21503	1.89722	3.37066				-0.508336	-0.12782	-0.215319	-0.668762				-0.322165	-0.74359	-0.692757	0.302237	-0.0994779				3.30846	3.12981	2.88922			-0.660263	-0.477439	-0.346816
2.88112	2.23031	2.90583				-0.0956987	-0.52034	-0.190009	-0.185433				-0.472345	-0.341564	-0.289749	-0.0957906	-0.346166				2.8557	3.09642	3.70255			-0.315805	-0.269496	-0.593742
3.5437	2.47318	3.20588				-0.301207	0.202035	-0.555281	-0.428081				-0.222084	-0.384209	-0.314869	-0.612923	-0.0181716				3.45307	3.41738	3.09979			-0.232356	-0.379524	-0.435288
2.9314	2.67137	3.07779				-0.297938	0.174009	-0.258971	-0.758186				-0.485437	-0.183748	-0.629779	-0.782243	-0.0603332				3.24287	2.86239	3.64646			-0.270168	-0.157561	-0.769492
2.85737	2.06181	3.27268				-0.742404	-0.5377	-0.105408	-0.789876				-0.497987	-0.50718	-0.351648	-0.00825464	0.140757				3.52014	2.66617	2.89503			-0.943538	-0.132449	-0.584214
3.25028	2.05992	3.03022				-0.88738	-0.540778	-0.112036	-0.632516				-0.581465	-0.37095	-0.114011	-0.232589	0.151113				3.78696	2.74648	3.37366			-0.854563	-0.242154	-1.02486
2.71931	2.08173	3.34785				-0.315916	-0.0954749	-0.165428	-0.786652				-0.155594	0.0687802	-0.47165	-0.258815	0.220494				3.30448	3.49348	3.31736			-0.537975	-0.939581	-0.704156
3.03257	2.09279	3.56248				-0.80892	-0.52596	-0.130788	-0.518248				-0.70931	-0.389555	-0.600815	0.138872	-0.209912				3.2382	3.36212	2.87751			-0.5817	-0.702925	0.548887
3.02332	2.43726	3.51964				-0.735864	-0.4921	-0.296945	-0.455043				0.103827	-0.382772	-0.593302	-0.261353	-0.206604				3.59016	2.95291	3.31871			-0.659462	-0.635606	-0.370113
3.3222	1.82631	2.94211				-0.333224	-0.1003	-0.0888931	-0.381107				-0.335345	-0.32032	-0.449674	-0.127825	-0.247128				3.17245	2.82611	3.30089			-0.88815	-0.426712	-0.778988
3.29678	2.04613					-0.408757	-0.42044	-0.13412					-0.283497	-0.0862009	-0.308921	-0.378533	-0.134298				3.0961	3.07547	3.03481			-0.0474427	-0.566669	-0.400806
2.72602	2.83673					-0.355105	-0.0696	-0.159088					-0.34207	0.219701	-0.162493	0.0349663	0.0642963				3.3635	2.73259	3.13849			-0.5682	-0.456487	-0.289388
3.26702	2.55518						0.413291	-0.192787					-0.491675	-0.184267	-0.393635	-0.244756	0.109821				3.36207	3.04149	3.03792			-0.345575	0.276913	0.406681
2.93206							0.512324						-0.419081	-0.199281	-0.378584	0.112685	-0.107702				3.46597	3.22997	3.36169			-0.635375	-0.169769	0.372406
3.25332							-0.1884						-0.421285	-0.190909		-0.329498	0.2593				3.5646	2.84599	3.48287			-0.4611	-0.0921875	-0.648565
3.54205							-0.13446						-0.262999	-0.196552		-0.215559	-0.165375				2.9159	2.99959	3.42552			-0.4199	-0.258174	-0.44903
3.16457							0.28658						-0.712469			-0.0884566					3.44997	2.98736	3.07266			-0.361275	-0.185471	-0.234656
3.11604							-0.08918						-0.304441			-0.535763					3.89814	3.04147	3.24749			-0.728544	-0.455269	-0.438094
3.06282													-0.630394			0.366981					3.38991	2.79813	2.79314			-0.566913	-0.100678	-0.229144
2.86566													-0.469688			-0.140062						3.336	2.65185				-0.455701	-0.23435
3.25403													-0.291333			-0.123065						2.53451	3.29774				-0.156012	-0.380144
2.7739													-0.474796			-0.447163						2.49574	3.29319				-0.112844	-0.480394
2.9303													-0.335162			0.429117						3.15989	2.76761				-0.220194	-0.235706
3.1092													-0.695954									2.93236	3.56602				-0.316256	-0.275325
3.22962													-0.471602									3.03239					-0.270094
3.16406													-0.0566564									3.27254					-0.366837
3.45531													-0.147151									2.93961					0.353687
3.30465													-0.400057									3.3031					-0.2367
3.24273													-0.345426
3.25146													-0.301136
3.29084

## Sheet: Supplementary Fig. 1
Panel a
Time (s)	Cyto Ca traces
0	1.1319	1.1702	1.1787	1.1449	1.148	1.2424	1.2212	1.2405	1.1183	1.2143	1.1101	1.1363	1.0989	1.1377	1.1224	1.1773	1.123	1.2385	1.1275	1.1615	1.0678	1.1383	1.1148	1.1679	1.1567	1.1369	1.148	1.1728	1.1857	1.2724	1.2002	1.1173	1.2248	1.1618	1.1487	1.1761	1.1167	1.2163	1.2698	1.1184	1.0769	1.3147	1.1359	1.132	1.0712	1.1223	1.1482	1.0458	1.2248
4.3125	1.1294	1.1733	1.1753	1.1479	1.1536	1.2426	1.2351	1.2422	1.1182	1.2137	1.1089	1.1376	1.1025	1.1378	1.1218	1.1837	1.1265	1.2459	1.1271	1.1678	1.0699	1.1385	1.116	1.1651	1.1519	1.1405	1.1463	1.1728	1.1968	1.2725	1.2013	1.1204	1.2264	1.1639	1.1526	1.1822	1.1222	1.2317	1.2757	1.1256	1.0847	1.3132	1.1371	1.1312	1.0723	1.122	1.1538	1.0517	1.2302
9.3121	1.1311	1.1728	1.1785	1.1536	1.1513	1.2434	1.2391	1.2403	1.119	1.2169	1.11	1.1374	1.1043	1.1402	1.1248	1.1849	1.1226	1.2484	1.1251	1.168	1.0685	1.1364	1.1188	1.1676	1.1519	1.1401	1.1451	1.1705	1.1966	1.2738	1.1994	1.1148	1.2274	1.1691	1.1591	1.1801	1.1193	1.2332	1.2776	1.1249	1.0807	1.3213	1.1409	1.1358	1.0735	1.1285	1.1491	1.0479	1.2247
14.3137	1.1336	1.1783	1.1674	1.151	1.1539	1.2422	1.2424	1.2452	1.1221	1.2182	1.1088	1.1334	1.1043	1.1381	1.1283	1.188	1.1239	1.2478	1.1251	1.1667	1.0715	1.1392	1.1195	1.17	1.1537	1.1513	1.1498	1.1705	1.1981	1.2793	1.202	1.1142	1.2311	1.1654	1.1656	1.1883	1.1185	1.2289	1.2768	1.1239	1.0795	1.3161	1.1366	1.148	1.0742	1.1229	1.1479	1.0456	1.2196
19.3153	1.13	1.1725	1.1655	1.1465	1.1487	1.2372	1.2451	1.243	1.1182	1.2172	1.1067	1.1331	1.1005	1.1356	1.1263	1.1845	1.1191	1.2455	1.1237	1.1626	1.0694	1.1469	1.1228	1.1706	1.1512	1.1444	1.1488	1.1687	1.2073	1.2781	1.1964	1.1151	1.2254	1.1626	1.1595	1.1841	1.1213	1.2312	1.2751	1.1217	1.0783	1.3143	1.1393	1.1543	1.076	1.1255	1.1483	1.0468	1.2204
24.318	1.1243	1.1717	1.1605	1.1462	1.1425	1.2382	1.2489	1.2394	1.1221	1.2156	1.1092	1.135	1.1039	1.1357	1.12	1.182	1.1204	1.2476	1.1235	1.1649	1.0695	1.1415	1.1188	1.1724	1.1461	1.138	1.1489	1.1593	1.2036	1.2842	1.1967	1.1117	1.2303	1.1676	1.1646	1.183	1.1257	1.2297	1.2729	1.1206	1.0776	1.309	1.1426	1.1658	1.073	1.1223	1.1487	1.0477	1.2241
29.3176	1.1309	1.1743	1.1632	1.1527	1.1521	1.2405	1.2476	1.2441	1.121	1.2161	1.1048	1.1333	1.1048	1.1399	1.1224	1.1851	1.1194	1.2501	1.1238	1.1666	1.0691	1.1456	1.1218	1.1671	1.1467	1.1399	1.1511	1.1726	1.1954	1.2866	1.2084	1.1133	1.2336	1.1723	1.1579	1.1791	1.1252	1.2256	1.2716	1.1193	1.079	1.3027	1.1431	1.1605	1.0711	1.1243	1.1491	1.041	1.2267
34.3122	1.1304	1.1775	1.165	1.1471	1.15	1.2427	1.2415	1.2423	1.1228	1.2127	1.1099	1.1321	1.1062	1.1409	1.1228	1.1885	1.1186	1.2494	1.1292	1.1685	1.0712	1.1382	1.1219	1.172	1.145	1.1453	1.1516	1.1718	1.1931	1.2885	1.194	1.1129	1.2371	1.1678	1.1671	1.185	1.1224	1.2252	1.2704	1.1199	1.0891	1.3045	1.1381	1.1572	1.0773	1.1208	1.1478	1.0385	1.2391
39.3138	1.1351	1.1787	1.1644	1.1497	1.1509	1.2401	1.2383	1.2404	1.1263	1.2182	1.1091	1.1345	1.1026	1.1361	1.1262	1.1844	1.1215	1.2517	1.1341	1.1707	1.0678	1.1411	1.1258	1.1701	1.1534	1.1427	1.1549	1.1777	1.1909	1.2845	1.2025	1.1191	1.2379	1.1721	1.1633	1.1814	1.123	1.2237	1.2725	1.1153	1.0896	1.2996	1.1338	1.1434	1.0771	1.1276	1.1476	1.0406	1.2375
44.3155	1.1335	1.1785	1.1606	1.1453	1.1495	1.2431	1.2397	1.2393	1.1269	1.2185	1.11	1.1353	1.1072	1.1383	1.1267	1.1804	1.1241	1.2531	1.1344	1.1717	1.0668	1.1354	1.126	1.1752	1.1553	1.1348	1.1469	1.177	1.1959	1.2785	1.2028	1.117	1.2294	1.1757	1.1648	1.1814	1.1235	1.2192	1.2746	1.1193	1.0963	1.305	1.1341	1.1404	1.0777	1.1278	1.1452	1.0368	1.2387
49.3163	1.1368	1.1718	1.1678	1.1453	1.1535	1.2437	1.2406	1.2438	1.1261	1.2154	1.1102	1.1343	1.1089	1.1367	1.1232	1.1742	1.124	1.2515	1.1383	1.1742	1.0679	1.1366	1.1235	1.1736	1.149	1.1333	1.1512	1.1763	1.1952	1.2814	1.2098	1.1259	1.2294	1.1775	1.158	1.1887	1.1243	1.2261	1.2787	1.1194	1.1	1.3084	1.1383	1.1403	1.0829	1.1315	1.1505	1.0407	1.2422
54.3118	1.1314	1.172	1.1612	1.1481	1.1504	1.237	1.2488	1.235	1.1214	1.213	1.1156	1.134	1.1069	1.1334	1.1195	1.1765	1.1189	1.2469	1.133	1.1707	1.0673	1.143	1.1254	1.1745	1.1536	1.1291	1.1515	1.1674	1.1868	1.269	1.2055	1.1224	1.2292	1.1745	1.1509	1.1829	1.1224	1.2231	1.2734	1.1197	1.0977	1.309	1.1344	1.1348	1.0821	1.1334	1.1504	1.0413	1.2473
59.3163	1.1342	1.1724	1.1659	1.1483	1.1512	1.2372	1.2458	1.244	1.1268	1.2147	1.1135	1.1354	1.1122	1.1377	1.1235	1.1778	1.12	1.2509	1.1343	1.1719	1.0684	1.1394	1.1324	1.1727	1.1539	1.134	1.1542	1.166	1.192	1.2803	1.204	1.1188	1.2259	1.1749	1.1532	1.1739	1.1223	1.221	1.2695	1.1196	1.0964	1.3163	1.1351	1.1329	1.0877	1.131	1.148	1.0388	1.2399
64.3159	1.1332	1.1737	1.1643	1.148	1.1541	1.2404	1.2335	1.2473	1.1243	1.2158	1.1141	1.1384	1.1105	1.1383	1.1272	1.1798	1.1199	1.2469	1.1327	1.1681	1.0734	1.1311	1.1354	1.171	1.1529	1.1367	1.1596	1.171	1.1918	1.2783	1.2151	1.1144	1.231	1.1686	1.1519	1.1749	1.1217	1.2192	1.2695	1.1183	1.0983	1.3242	1.1365	1.1314	1.0861	1.1267	1.1506	1.0376	1.245
69.3145	1.1339	1.1747	1.1641	1.1466	1.1546	1.2365	1.2247	1.2434	1.1222	1.2159	1.1098	1.1358	1.1141	1.1364	1.1251	1.1786	1.1222	1.2489	1.1335	1.1686	1.0692	1.1354	1.1356	1.1693	1.1521	1.1364	1.1609	1.1687	1.1903	1.2807	1.2062	1.113	1.2291	1.1691	1.1559	1.1743	1.1226	1.222	1.2775	1.119	1.1044	1.3258	1.1423	1.1378	1.088	1.127	1.1527	1.036	1.2492
74.3102	1.1397	1.1776	1.1707	1.1498	1.1513	1.2433	1.234	1.2495	1.1224	1.2228	1.1143	1.1391	1.1162	1.1398	1.1245	1.1806	1.1225	1.2483	1.1293	1.1662	1.0719	1.1397	1.1326	1.1728	1.1563	1.1372	1.1561	1.1742	1.1932	1.2768	1.2079	1.1234	1.2327	1.1743	1.1607	1.1787	1.1198	1.221	1.2733	1.1137	1.1006	1.3309	1.1426	1.1343	1.0821	1.125	1.1519	1.0353	1.2402
79.3139	1.1313	1.1757	1.1666	1.1439	1.1487	1.2418	1.2313	1.244	1.1237	1.2193	1.1107	1.1435	1.1151	1.1382	1.1227	1.1836	1.1184	1.2507	1.1323	1.1708	1.0683	1.1352	1.1355	1.1693	1.1577	1.1377	1.1561	1.1727	1.1916	1.2784	1.2044	1.1189	1.2368	1.1676	1.154	1.1759	1.1178	1.2229	1.2756	1.1144	1.0962	1.3308	1.142	1.1314	1.0795	1.1261	1.1534	1.0377	1.2537
84.3145	1.1338	1.1773	1.1629	1.1468	1.1493	1.2458	1.2244	1.2487	1.1271	1.2257	1.114	1.1438	1.1094	1.1449	1.1274	1.1883	1.1238	1.2489	1.1335	1.1721	1.074	1.1323	1.1291	1.1725	1.1538	1.1396	1.1518	1.1801	1.1984	1.2819	1.1998	1.1206	1.2402	1.1652	1.1555	1.1808	1.1169	1.2209	1.2747	1.117	1.0953	1.3313	1.1364	1.1272	1.079	1.1227	1.1546	1.0344	1.2484
89.311	1.1359	1.173	1.1649	1.1476	1.1486	1.2445	1.2306	1.2523	1.1219	1.2191	1.1154	1.1508	1.1131	1.1438	1.1245	1.18	1.1262	1.2467	1.1355	1.1721	1.0741	1.1308	1.1272	1.1801	1.1541	1.137	1.1523	1.1768	1.1964	1.2857	1.2016	1.1184	1.2428	1.1642	1.1571	1.1906	1.1198	1.2238	1.2772	1.1213	1.0955	1.3223	1.1328	1.1278	1.0808	1.1248	1.1558	1.0329	1.2513
94.3117	1.1336	1.1752	1.1608	1.1479	1.1506	1.247	1.2288	1.2465	1.1232	1.2197	1.1139	1.1407	1.1104	1.1422	1.1279	1.1828	1.1232	1.248	1.1304	1.1712	1.0676	1.1329	1.1212	1.1885	1.1518	1.1367	1.1533	1.1705	1.194	1.2771	1.2004	1.1126	1.2542	1.1641	1.1561	1.1806	1.1246	1.2247	1.2856	1.1249	1.098	1.3217	1.1343	1.1352	1.0883	1.1252	1.1559	1.0355	1.2513
99.3143	1.1341	1.1754	1.1661	1.1487	1.1544	1.2394	1.2282	1.2481	1.1252	1.218	1.114	1.1479	1.1066	1.1429	1.1239	1.1802	1.122	1.2422	1.1319	1.169	1.0661	1.1398	1.1209	1.1876	1.1476	1.1333	1.1544	1.1696	1.1968	1.2708	1.2038	1.1148	1.2449	1.1507	1.1427	1.1802	1.1253	1.2221	1.2843	1.126	1.0909	1.3204	1.1295	1.1337	1.0864	1.125	1.1563	1.0331	1.2473
104.314	1.1335	1.1737	1.1669	1.1467	1.1526	1.2392	1.2175	1.2433	1.1231	1.2181	1.1145	1.1499	1.111	1.1484	1.1221	1.1766	1.1195	1.2448	1.1331	1.1673	1.0704	1.1395	1.1223	1.1781	1.1493	1.137	1.163	1.1687	1.1901	1.2744	1.2071	1.113	1.24	1.1619	1.1405	1.1718	1.1274	1.2205	1.2791	1.1233	1.0916	1.3174	1.1299	1.1304	1.0898	1.1243	1.1545	1.0348	1.2457
109.319	1.1323	1.1744	1.1657	1.1419	1.1494	1.2352	1.2114	1.2384	1.1172	1.2203	1.1175	1.1478	1.1108	1.1476	1.1203	1.1778	1.1196	1.2387	1.1302	1.1678	1.0669	1.1383	1.129	1.1702	1.1491	1.1365	1.1577	1.1685	1.1906	1.275	1.2056	1.1074	1.2333	1.1546	1.1465	1.1801	1.1287	1.2186	1.276	1.117	1.0897	1.3235	1.1291	1.1301	1.0898	1.1235	1.1537	1.0326	1.241
114.314	1.1356	1.1769	1.161	1.1484	1.1533	1.2374	1.215	1.246	1.1189	1.2216	1.1183	1.148	1.1078	1.1545	1.1202	1.1822	1.1246	1.2476	1.126	1.1704	1.0694	1.1392	1.1311	1.1746	1.1555	1.141	1.162	1.1719	1.1827	1.2757	1.2049	1.1112	1.2329	1.152	1.1463	1.1885	1.1356	1.2205	1.279	1.1201	1.0903	1.3197	1.1304	1.1335	1.0867	1.1263	1.1587	1.0244	1.2418
119.314	1.1373	1.1737	1.1657	1.1503	1.1554	1.2419	1.2173	1.2385	1.1228	1.2237	1.1135	1.1435	1.1115	1.154	1.1196	1.178	1.1243	1.2497	1.1318	1.1705	1.0738	1.1423	1.1276	1.1722	1.1555	1.1432	1.1628	1.1673	1.1871	1.2778	1.2023	1.1088	1.2306	1.1626	1.1503	1.1929	1.1344	1.2217	1.2779	1.1162	1.09	1.3126	1.1277	1.1327	1.0814	1.1265	1.1534	1.0342	1.2384
124.312	1.1318	1.1696	1.16	1.1498	1.1529	1.2447	1.2185	1.2386	1.1291	1.2259	1.1173	1.1414	1.1112	1.1488	1.1208	1.178	1.1238	1.2458	1.1286	1.1628	1.0767	1.1371	1.1296	1.1745	1.1565	1.1373	1.1658	1.1676	1.1862	1.2797	1.1928	1.1077	1.233	1.1544	1.1495	1.1827	1.132	1.2242	1.277	1.1172	1.0902	1.3093	1.1265	1.1303	1.0841	1.1275	1.1501	1.0361	1.2384
129.311	1.1304	1.171	1.162	1.1513	1.1494	1.2447	1.2268	1.2359	1.129	1.2252	1.1154	1.1442	1.1124	1.15	1.1221	1.1767	1.1232	1.2468	1.1302	1.166	1.0793	1.1342	1.1267	1.1713	1.154	1.1308	1.1637	1.1658	1.187	1.2778	1.1962	1.1099	1.2341	1.1609	1.1547	1.186	1.1323	1.223	1.2789	1.1153	1.088	1.3069	1.1289	1.1309	1.0788	1.1303	1.1466	1.0343	1.2367
134.311	1.1312	1.1749	1.16	1.1525	1.1496	1.2391	1.2326	1.2369	1.1203	1.2209	1.1124	1.1427	1.1096	1.1483	1.1214	1.1747	1.1259	1.2497	1.1317	1.1612	1.0738	1.1352	1.1244	1.1663	1.1455	1.131	1.1664	1.1641	1.1911	1.2759	1.2021	1.1113	1.229	1.1621	1.1525	1.1803	1.1354	1.2226	1.2857	1.1234	1.0908	1.3141	1.1315	1.1329	1.0781	1.1373	1.1554	1.0402	1.2408
139.314	1.134	1.1754	1.1557	1.1531	1.1503	1.2431	1.2311	1.234	1.1224	1.2256	1.1127	1.1395	1.1094	1.1485	1.1206	1.1788	1.1211	1.251	1.1362	1.1682	1.0812	1.1339	1.1271	1.1647	1.1503	1.1327	1.1682	1.166	1.1955	1.2758	1.2073	1.1116	1.2377	1.1698	1.1535	1.1808	1.1327	1.2167	1.2836	1.1196	1.0905	1.3054	1.1263	1.1318	1.0727	1.1316	1.1503	1.0331	1.238
144.313	1.1334	1.1791	1.1577	1.1521	1.1452	1.2372	1.2332	1.2338	1.1203	1.2147	1.1134	1.1371	1.1117	1.1485	1.1183	1.177	1.1209	1.245	1.1334	1.1626	1.0771	1.1435	1.1347	1.1672	1.154	1.1343	1.1564	1.1657	1.1892	1.2838	1.1984	1.109	1.2327	1.1663	1.1482	1.176	1.1349	1.216	1.2833	1.1215	1.0935	1.2967	1.1259	1.1361	1.076	1.1316	1.1502	1.0321	1.2383
149.315	1.1364	1.1745	1.1647	1.1525	1.1552	1.2367	1.2407	1.2378	1.1205	1.2128	1.1089	1.141	1.1126	1.147	1.1188	1.1751	1.1241	1.2471	1.133	1.1615	1.0749	1.1471	1.1351	1.167	1.1553	1.1358	1.1518	1.1665	1.1963	1.2816	1.1941	1.1083	1.2331	1.1665	1.1515	1.1801	1.136	1.2154	1.2802	1.12	1.0909	1.2929	1.1241	1.1355	1.0693	1.133	1.152	1.031	1.2366
154.314	1.1395	1.1736	1.165	1.1531	1.1556	1.2406	1.253	1.2413	1.1201	1.2191	1.1173	1.1463	1.1142	1.1484	1.1244	1.1787	1.1211	1.2542	1.1296	1.1612	1.0742	1.1477	1.1291	1.169	1.1524	1.1345	1.1557	1.1665	1.1895	1.2841	1.203	1.1124	1.2252	1.1673	1.1539	1.175	1.1366	1.2152	1.2757	1.1201	1.0924	1.2867	1.1254	1.1302	1.0728	1.1334	1.1569	1.0298	1.234
159.312	1.1356	1.1732	1.1617	1.1504	1.151	1.2409	1.2525	1.2412	1.1246	1.2135	1.1174	1.1496	1.115	1.1512	1.124	1.181	1.1203	1.2465	1.1306	1.1634	1.0761	1.1386	1.1204	1.1688	1.1498	1.1345	1.1496	1.1658	1.1886	1.2767	1.2032	1.1073	1.2207	1.1676	1.1565	1.1849	1.1359	1.2141	1.2792	1.1178	1.0929	1.2935	1.1245	1.1319	1.0678	1.1321	1.1584	1.0302	1.2373
164.313	1.1381	1.1736	1.1566	1.1507	1.1496	1.2428	1.2553	1.2423	1.125	1.2069	1.1189	1.1438	1.1139	1.1516	1.125	1.18	1.1222	1.2534	1.1261	1.1655	1.0719	1.1416	1.1211	1.1733	1.1482	1.1349	1.1515	1.1696	1.1881	1.281	1.1966	1.1115	1.223	1.167	1.1585	1.188	1.1377	1.216	1.2792	1.1177	1.0964	1.2983	1.127	1.1352	1.0696	1.1312	1.1553	1.0315	1.234
169.315	1.1382	1.1776	1.1593	1.1521	1.1499	1.2431	1.2535	1.2454	1.1258	1.2116	1.1175	1.1384	1.1145	1.1497	1.125	1.1826	1.1256	1.2513	1.1288	1.1675	1.073	1.1402	1.1228	1.1698	1.1499	1.131	1.1494	1.1651	1.1879	1.2828	1.1945	1.1073	1.2242	1.1618	1.1631	1.1842	1.13	1.2103	1.2753	1.1128	1.088	1.2975	1.1253	1.1332	1.0654	1.1266	1.1487	1.029	1.2317
174.312	1.1408	1.1761	1.158	1.1468	1.1462	1.235	1.2493	1.2385	1.1229	1.2063	1.1138	1.1349	1.1168	1.1516	1.1232	1.1772	1.1273	1.2481	1.1249	1.1617	1.0741	1.1412	1.1257	1.1682	1.1503	1.1274	1.1573	1.1698	1.1834	1.2824	1.2004	1.1155	1.2243	1.1594	1.1543	1.1806	1.1309	1.2104	1.2836	1.114	1.0879	1.3033	1.1273	1.1318	1.0663	1.1254	1.1501	1.0303	1.239
179.312	1.1341	1.175	1.1593	1.1469	1.1473	1.2338	1.2517	1.2498	1.1196	1.2168	1.1146	1.1304	1.1151	1.1486	1.1201	1.1781	1.1242	1.2497	1.1258	1.1642	1.0691	1.1366	1.1237	1.1664	1.1464	1.1274	1.1535	1.1649	1.1863	1.2807	1.2086	1.1173	1.2244	1.1505	1.1457	1.1814	1.1273	1.2102	1.2814	1.1151	1.0854	1.2962	1.1245	1.1368	1.067	1.1276	1.149	1.0312	1.2355
184.311	1.135	1.1745	1.1575	1.1467	1.1449	1.2368	1.2498	1.2535	1.134	1.2283	1.1161	1.1324	1.1165	1.1588	1.1201	1.1859	1.1248	1.2505	1.126	1.1695	1.0748	1.1326	1.1204	1.1684	1.1527	1.1279	1.1526	1.1708	1.1866	1.2697	1.2075	1.113	1.23	1.1597	1.1524	1.1815	1.1276	1.2106	1.2793	1.115	1.0866	1.2972	1.1235	1.1343	1.0707	1.1266	1.1467	1.0307	1.2338
189.317	1.134	1.1715	1.1569	1.1421	1.145	1.2346	1.2576	1.2521	1.1298	1.2349	1.1183	1.1292	1.1158	1.1466	1.1185	1.1749	1.1234	1.2574	1.1268	1.162	1.0774	1.133	1.1187	1.1686	1.1479	1.1278	1.1487	1.1566	1.1865	1.2683	1.1994	1.1106	1.2248	1.1581	1.1466	1.1778	1.1246	1.2078	1.2741	1.1123	1.0836	1.2974	1.1191	1.1268	1.0666	1.1258	1.1391	1.0237	1.2315
194.313	1.1358	1.168	1.163	1.1432	1.1468	1.2376	1.2582	1.2441	1.1262	1.2439	1.1228	1.1318	1.1143	1.1486	1.1178	1.1811	1.1248	1.267	1.1268	1.1637	1.0766	1.1296	1.1246	1.1751	1.1476	1.1268	1.1516	1.1582	1.1899	1.2783	1.1975	1.1102	1.2271	1.1612	1.1544	1.1788	1.1251	1.2018	1.2785	1.1198	1.0819	1.2918	1.1205	1.1284	1.0679	1.1339	1.1418	1.0263	1.2334
199.316	1.131	1.1733	1.1594	1.1414	1.1481	1.2353	1.2564	1.2432	1.1232	1.2416	1.1217	1.1342	1.1109	1.1486	1.1201	1.1777	1.1181	1.2564	1.1269	1.1531	1.0709	1.1352	1.1229	1.1723	1.147	1.1262	1.1473	1.1654	1.1905	1.2794	1.1905	1.1067	1.2291	1.1586	1.1499	1.1747	1.1199	1.2066	1.2807	1.1211	1.0806	1.2843	1.1164	1.1247	1.0623	1.1316	1.1406	1.0226	1.2318
204.315	1.1323	1.1734	1.1556	1.1483	1.1483	1.2299	1.2575	1.2389	1.1222	1.2354	1.1224	1.1348	1.1126	1.1446	1.1217	1.1757	1.1203	1.2522	1.1271	1.1612	1.0699	1.1318	1.1178	1.1725	1.1523	1.1275	1.1461	1.1601	1.186	1.2792	1.1896	1.1168	1.2266	1.1623	1.1488	1.1742	1.1184	1.2089	1.2808	1.117	1.0765	1.2804	1.1171	1.1202	1.0656	1.1269	1.139	1.0215	1.2266
209.317	1.1321	1.1683	1.1583	1.1457	1.1449	1.2338	1.2467	1.233	1.1172	1.2375	1.1284	1.1347	1.1087	1.1446	1.1208	1.1731	1.1236	1.2463	1.1264	1.1588	1.0701	1.1235	1.1128	1.1648	1.1501	1.1257	1.1419	1.1596	1.1892	1.2772	1.1901	1.1101	1.2223	1.1672	1.1472	1.1738	1.1229	1.2088	1.283	1.1177	1.0789	1.2823	1.1185	1.1206	1.0692	1.1269	1.1434	1.025	1.2317
214.315	1.1318	1.1702	1.1649	1.1473	1.1438	1.238	1.2435	1.2288	1.118	1.2349	1.1255	1.134	1.1084	1.1508	1.1199	1.1759	1.1213	1.2538	1.1273	1.1557	1.064	1.1278	1.1164	1.1666	1.1594	1.1243	1.1433	1.157	1.1837	1.2787	1.1929	1.1141	1.2278	1.1695	1.1478	1.1763	1.1173	1.208	1.2697	1.1089	1.0753	1.2726	1.1114	1.1146	1.0625	1.1203	1.1337	1.0169	1.22
219.314	1.1321	1.1735	1.1653	1.1503	1.1448	1.2418	1.2484	1.2395	1.1232	1.2391	1.132	1.1322	1.1095	1.15	1.1249	1.1757	1.1209	1.2611	1.1272	1.1574	1.0649	1.1308	1.116	1.1719	1.1567	1.1321	1.1453	1.162	1.1833	1.2874	1.1908	1.1138	1.2276	1.1694	1.1587	1.1756	1.1185	1.2091	1.275	1.1117	1.0777	1.2735	1.117	1.1223	1.0698	1.128	1.1396	1.0187	1.2239
224.315	1.1313	1.1702	1.1691	1.1487	1.1462	1.2363	1.2516	1.2339	1.1176	1.2341	1.1323	1.1291	1.108	1.1457	1.1245	1.1744	1.1207	1.2585	1.1299	1.1589	1.0683	1.1366	1.1148	1.1747	1.155	1.1317	1.145	1.1601	1.1835	1.2888	1.1929	1.1089	1.2245	1.1721	1.153	1.1808	1.1185	1.2168	1.2779	1.1164	1.0824	1.281	1.1224	1.13	1.0714	1.1339	1.1486	1.0272	1.2307
229.312	1.1312	1.1717	1.1753	1.1463	1.1454	1.2341	1.2569	1.2307	1.1149	1.2301	1.126	1.1295	1.1096	1.1485	1.1186	1.1733	1.118	1.2568	1.1266	1.158	1.0661	1.1289	1.1159	1.1715	1.1521	1.1291	1.1438	1.1578	1.1828	1.2966	1.1909	1.1069	1.2316	1.166	1.1576	1.1782	1.1189	1.2117	1.2807	1.1125	1.0798	1.2753	1.1176	1.124	1.07	1.1245	1.1406	1.0263	1.2229
234.312	1.1339	1.169	1.1749	1.1474	1.1473	1.2355	1.2677	1.2363	1.1154	1.2355	1.1295	1.1389	1.1081	1.1512	1.1169	1.1725	1.1158	1.2499	1.1275	1.1567	1.0667	1.1305	1.1163	1.1766	1.1562	1.1306	1.1504	1.159	1.1811	1.2989	1.1948	1.1029	1.2264	1.1632	1.1629	1.1762	1.1173	1.2085	1.28	1.1078	1.0773	1.2643	1.114	1.1203	1.0639	1.1187	1.1333	1.0245	1.2216
239.313	1.1321	1.1697	1.1825	1.1457	1.1434	1.2333	1.2598	1.2342	1.1198	1.2277	1.1217	1.1314	1.1104	1.1521	1.1164	1.1768	1.1223	1.252	1.1288	1.1651	1.061	1.1321	1.1187	1.1679	1.1529	1.1276	1.146	1.1555	1.185	1.2851	1.1848	1.1025	1.2262	1.1606	1.1569	1.1705	1.1184	1.2078	1.2805	1.1112	1.0846	1.2717	1.1144	1.1202	1.0611	1.1236	1.1383	1.0273	1.2184
244.311	1.1368	1.1697	1.1796	1.1463	1.1463	1.2355	1.2517	1.2336	1.1194	1.2344	1.127	1.1368	1.1073	1.1479	1.114	1.1766	1.1198	1.2545	1.131	1.1614	1.0649	1.133	1.1193	1.1705	1.1499	1.1281	1.1429	1.1535	1.1798	1.2734	1.1915	1.1066	1.2322	1.1618	1.1603	1.1785	1.116	1.2047	1.2749	1.1116	1.0818	1.2764	1.1142	1.1229	1.0609	1.1231	1.138	1.0204	1.2166
249.316	1.1372	1.1721	1.1835	1.1474	1.1487	1.2334	1.239	1.2289	1.1171	1.2339	1.121	1.1311	1.1072	1.1426	1.1153	1.173	1.1195	1.2493	1.1292	1.1588	1.0666	1.1246	1.1139	1.1666	1.1484	1.1264	1.1423	1.1592	1.1815	1.2732	1.1933	1.1049	1.2322	1.163	1.1505	1.1806	1.1138	1.2057	1.2725	1.1144	1.0817	1.2727	1.1177	1.1229	1.059	1.1247	1.1404	1.0246	1.2208
254.312	1.1369	1.172	1.183	1.1442	1.144	1.2327	1.2349	1.2306	1.1175	1.2402	1.1252	1.132	1.1105	1.1386	1.1144	1.171	1.1205	1.2479	1.1285	1.1584	1.065	1.1227	1.1181	1.1703	1.1527	1.1295	1.1473	1.1584	1.1838	1.2754	1.2052	1.1009	1.2278	1.1575	1.1492	1.1723	1.1125	1.2034	1.2715	1.1179	1.0812	1.271	1.1197	1.1237	1.0617	1.1275	1.1446	1.0295	1.2183
259.313	1.1347	1.1725	1.1795	1.1461	1.1504	1.2324	1.2299	1.232	1.1183	1.2375	1.1209	1.127	1.1059	1.1398	1.1169	1.1717	1.1203	1.2494	1.1267	1.1566	1.0702	1.1245	1.117	1.1693	1.1498	1.1296	1.141	1.1578	1.1831	1.2672	1.2005	1.1017	1.2262	1.1637	1.1509	1.1668	1.1172	1.2015	1.2662	1.111	1.0749	1.2642	1.119	1.1186	1.0599	1.1236	1.1469	1.0308	1.2196
264.313	1.1363	1.1762	1.1837	1.1474	1.1482	1.2333	1.2352	1.2323	1.1096	1.2344	1.1305	1.1248	1.1087	1.1388	1.1141	1.1752	1.1186	1.2489	1.1256	1.1597	1.0627	1.127	1.1184	1.1679	1.1495	1.1416	1.1409	1.1582	1.1818	1.2698	1.203	1.1002	1.2276	1.1644	1.1463	1.1737	1.117	1.1994	1.2674	1.1113	1.0725	1.2648	1.1214	1.1141	1.0584	1.1232	1.145	1.0259	1.214
269.318	1.1353	1.1768	1.179	1.1382	1.1457	1.2305	1.2388	1.2287	1.116	1.2325	1.126	1.124	1.1059	1.1385	1.1142	1.1717	1.1184	1.2409	1.1278	1.1577	1.0583	1.1267	1.1182	1.1721	1.1523	1.1309	1.1432	1.1591	1.1854	1.2749	1.1965	1.099	1.2304	1.168	1.1568	1.1698	1.1145	1.1997	1.2628	1.1145	1.0691	1.2631	1.115	1.1138	1.0573	1.122	1.1456	1.0258	1.2133
274.314	1.1336	1.1751	1.1782	1.1403	1.1426	1.2286	1.2433	1.2338	1.1122	1.2296	1.12	1.129	1.1066	1.1377	1.1159	1.1748	1.1233	1.2466	1.1296	1.1552	1.0596	1.124	1.118	1.1733	1.1512	1.1287	1.1423	1.1631	1.1938	1.2684	1.1916	1.1072	1.2265	1.1602	1.1549	1.1825	1.1135	1.1971	1.2575	1.1094	1.0691	1.2666	1.1208	1.1095	1.0552	1.1193	1.142	1.0265	1.2099
279.311	1.1282	1.1702	1.18	1.1407	1.1448	1.2307	1.2471	1.2363	1.1139	1.2321	1.1206	1.1286	1.1112	1.1375	1.1204	1.1761	1.1222	1.2509	1.1245	1.1616	1.0678	1.1244	1.1142	1.1717	1.1504	1.1284	1.1418	1.1652	1.1872	1.2741	1.1875	1.1096	1.2283	1.1619	1.1576	1.1801	1.1136	1.2005	1.2552	1.1151	1.0723	1.2686	1.1232	1.1151	1.0605	1.1272	1.1416	1.0287	1.2147
284.314	1.1316	1.1697	1.1787	1.137	1.1456	1.2314	1.261	1.2358	1.1138	1.2373	1.1169	1.131	1.1105	1.1345	1.1162	1.1725	1.1162	1.2534	1.129	1.1569	1.0662	1.125	1.1196	1.1693	1.1512	1.13	1.1414	1.1612	1.1837	1.2685	1.1848	1.1067	1.2232	1.1625	1.1531	1.1759	1.1126	1.2057	1.2535	1.1162	1.0708	1.2649	1.1215	1.1145	1.059	1.1237	1.1369	1.0243	1.2088
289.312	1.1364	1.1834	1.1799	1.1409	1.1472	1.2306	1.2545	1.2326	1.1178	1.2373	1.1244	1.1333	1.1069	1.1371	1.1152	1.1753	1.1161	1.245	1.1288	1.1574	1.0651	1.1315	1.1157	1.1796	1.1516	1.1302	1.1435	1.159	1.1831	1.2716	1.1878	1.1036	1.2208	1.1583	1.1539	1.1777	1.1129	1.202	1.2321	1.1198	1.067	1.2659	1.1207	1.117	1.0583	1.1246	1.1369	1.0241	1.2135
294.312	1.1363	1.1776	1.1769	1.1403	1.1425	1.2408	1.2437	1.2333	1.1177	1.2441	1.1181	1.1316	1.1099	1.1404	1.1174	1.1742	1.1176	1.2402	1.1251	1.1571	1.0611	1.1266	1.1194	1.1729	1.1486	1.13	1.1436	1.1572	1.1782	1.2679	1.181	1.1053	1.223	1.1571	1.1455	1.1881	1.1096	1.2043	1.2492	1.1163	1.0678	1.264	1.1201	1.1157	1.0595	1.1217	1.1331	1.022	1.2052
299.314	1.1393	1.175	1.1747	1.1414	1.1444	1.2418	1.2572	1.2294	1.1188	1.2412	1.1179	1.1253	1.109	1.1432	1.1157	1.1737	1.1174	1.2491	1.1242	1.1589	1.0661	1.1318	1.1217	1.1736	1.1542	1.1279	1.1434	1.1596	1.183	1.2646	1.1844	1.1064	1.2199	1.154	1.1505	1.179	1.1148	1.2104	1.2505	1.1244	1.0731	1.2674	1.1254	1.119	1.0636	1.1246	1.1367	1.0232	1.2111
304.314	1.1356	1.1711	1.1695	1.1405	1.1445	1.2363	1.2634	1.2385	1.1153	1.2421	1.1175	1.1304	1.1064	1.1373	1.1189	1.1726	1.1166	1.246	1.1233	1.1617	1.0719	1.1347	1.1206	1.1722	1.1504	1.124	1.1385	1.1622	1.1837	1.2615	1.1831	1.1016	1.2302	1.1625	1.1541	1.1778	1.1147	1.2093	1.2548	1.1236	1.0741	1.2669	1.1255	1.1212	1.0612	1.122	1.1357	1.0235	1.2187
309.312	1.1312	1.1735	1.1653	1.142	1.1479	1.2338	1.2653	1.2406	1.1154	1.2407	1.117	1.1298	1.1068	1.1386	1.1144	1.1706	1.1185	1.2581	1.126	1.1627	1.0711	1.1295	1.1326	1.1759	1.1494	1.1254	1.1398	1.163	1.1864	1.265	1.1792	1.105	1.2336	1.1586	1.1578	1.1737	1.1228	1.2097	1.2552	1.1235	1.0766	1.2628	1.1225	1.1215	1.0605	1.1194	1.1366	1.0237	1.2245
314.312	1.132	1.1695	1.156	1.1407	1.1482	1.228	1.2738	1.2377	1.1104	1.2381	1.1258	1.1293	1.1105	1.1426	1.1177	1.1697	1.1138	1.2566	1.128	1.1649	1.0721	1.1315	1.1304	1.1799	1.1557	1.1277	1.1382	1.1591	1.1788	1.2686	1.1775	1.1037	1.232	1.1576	1.1523	1.1753	1.1404	1.2071	1.2605	1.1207	1.0783	1.2568	1.1172	1.1176	1.0609	1.1183	1.1369	1.0195	1.2172
321.567	1.1353	1.171	1.1591	1.1405	1.1464	1.2313	1.2753	1.2485	1.1174	1.2318	1.1229	1.1305	1.1118	1.142	1.1191	1.1764	1.1115	1.2559	1.1273	1.1615	1.0667	1.1385	1.1331	1.1769	1.1474	1.1269	1.14	1.1586	1.1793	1.2726	1.184	1.0992	1.2209	1.1608	1.1591	1.1726	1.1431	1.211	1.2659	1.126	1.081	1.2621	1.1222	1.1202	1.0617	1.1198	1.136	1.0261	1.2195
324.313	1.1351	1.1721	1.155	1.145	1.1465	1.2311	1.2704	1.2422	1.1154	1.2316	1.1236	1.1292	1.1115	1.1426	1.1195	1.176	1.1121	1.2482	1.1263	1.1636	1.0664	1.1399	1.1311	1.1758	1.1441	1.1281	1.1387	1.1542	1.1802	1.2721	1.1847	1.1013	1.2222	1.1569	1.1573	1.1806	1.1329	1.2072	1.2682	1.1186	1.0814	1.2594	1.1217	1.1187	1.0627	1.1205	1.1371	1.0274	1.2196
330.125	1.132	1.1698	1.1543	1.1461	1.1406	1.2313	1.2732	1.2438	1.1121	1.2307	1.1254	1.127	1.1003	1.1404	1.1174	1.1742	1.119	1.2474	1.1298	1.1566	1.0601	1.1469	1.1204	1.1743	1.1464	1.1245	1.139	1.1496	1.1788	1.2649	1.1792	1.1066	1.2149	1.1554	1.158	1.1734	1.129	1.2071	1.2648	1.1181	1.0776	1.2588	1.1178	1.1173	1.0605	1.1205	1.1375	1.0221	1.227
334.311	1.1347	1.1767	1.1564	1.1482	1.1447	1.2321	1.2649	1.2403	1.1143	1.2348	1.1275	1.1308	1.1089	1.1449	1.1168	1.1739	1.1191	1.2447	1.1319	1.1582	1.0684	1.141	1.1213	1.1697	1.1529	1.1262	1.1371	1.1548	1.1831	1.2726	1.1812	1.109	1.2156	1.1594	1.1545	1.1664	1.1242	1.2108	1.27	1.1173	1.0769	1.2626	1.1205	1.1197	1.0589	1.124	1.1431	1.0263	1.226
339.316	1.1286	1.1792	1.1578	1.1446	1.148	1.2306	1.2584	1.2356	1.1125	1.2372	1.1187	1.1368	1.1112	1.1443	1.1164	1.17	1.1156	1.241	1.1317	1.1553	1.0638	1.125	1.1243	1.1745	1.1474	1.121	1.1399	1.1546	1.1775	1.2695	1.1799	1.111	1.2155	1.1687	1.1561	1.1692	1.1194	1.2059	1.2713	1.1143	1.0767	1.2689	1.1189	1.1208	1.0603	1.1211	1.1384	1.0225	1.2311
344.313	1.1312	1.1755	1.154	1.1448	1.144	1.2279	1.2614	1.2274	1.1118	1.2341	1.1215	1.1348	1.1117	1.1404	1.1125	1.1666	1.1123	1.2399	1.1284	1.1534	1.0625	1.12	1.113	1.1729	1.1495	1.1206	1.1342	1.1562	1.179	1.263	1.1793	1.1137	1.2147	1.1661	1.156	1.1765	1.1162	1.204	1.2667	1.1125	1.0715	1.2746	1.1215	1.121	1.0629	1.119	1.1376	1.0226	1.2296
349.315	1.1294	1.1749	1.1579	1.1464	1.1472	1.2295	1.2491	1.2275	1.1166	1.2337	1.1262	1.1303	1.1136	1.1457	1.1168	1.1702	1.1153	1.2453	1.1276	1.1566	1.0614	1.1292	1.1196	1.1708	1.1549	1.1204	1.1342	1.1563	1.1787	1.2621	1.186	1.1198	1.2225	1.1674	1.1547	1.1707	1.1116	1.2042	1.2586	1.1106	1.0689	1.2716	1.1207	1.1178	1.0574	1.1175	1.1396	1.0216	1.2261
354.312	1.1278	1.1707	1.1599	1.1464	1.1478	1.2284	1.2411	1.2344	1.1171	1.2327	1.1287	1.1293	1.11	1.1467	1.1114	1.172	1.1145	1.2472	1.131	1.1584	1.0645	1.125	1.1148	1.169	1.1457	1.1208	1.1356	1.1575	1.1801	1.2736	1.1893	1.1109	1.2169	1.1621	1.1596	1.1783	1.1152	1.2029	1.2592	1.1059	1.0672	1.2704	1.1199	1.1174	1.0536	1.1191	1.1348	1.023	1.2178
359.316	1.1295	1.166	1.1501	1.1402	1.1441	1.233	1.2408	1.2353	1.1188	1.232	1.1217	1.1261	1.1079	1.1453	1.113	1.1688	1.1193	1.2461	1.1276	1.155	1.0625	1.1285	1.1162	1.165	1.1513	1.1175	1.1348	1.159	1.1799	1.2676	1.1817	1.1018	1.221	1.158	1.1514	1.1777	1.1166	1.2078	1.2625	1.111	1.0727	1.2757	1.1216	1.1188	1.0608	1.1232	1.1378	1.0276	1.2216
364.315	1.129	1.1687	1.15	1.1425	1.1438	1.2341	1.2377	1.2276	1.1196	1.2302	1.1194	1.1234	1.1046	1.1492	1.1115	1.1629	1.1194	1.2441	1.1313	1.1526	1.0606	1.1306	1.1144	1.1667	1.1537	1.1214	1.1363	1.162	1.1837	1.269	1.1798	1.108	1.2225	1.1642	1.1477	1.1762	1.1127	1.203	1.2603	1.1089	1.0671	1.2731	1.1158	1.1134	1.0596	1.1191	1.1372	1.0209	1.2139
369.317	1.1366	1.1666	1.1545	1.1431	1.1479	1.2362	1.2285	1.2266	1.1134	1.2261	1.1239	1.1279	1.1056	1.1565	1.1101	1.172	1.1158	1.2384	1.1315	1.1529	1.0637	1.1332	1.1195	1.1676	1.1508	1.1212	1.1353	1.164	1.1799	1.27	1.1765	1.1028	1.2287	1.1623	1.1507	1.181	1.1111	1.2032	1.2587	1.1182	1.0675	1.2756	1.114	1.1127	1.0612	1.1202	1.1392	1.0214	1.213
374.314	1.1368	1.1639	1.1482	1.1414	1.1467	1.2323	1.2246	1.2255	1.122	1.2296	1.1225	1.1283	1.1034	1.1481	1.1161	1.1713	1.1163	1.2414	1.1318	1.1572	1.0643	1.1333	1.1138	1.1677	1.1484	1.1216	1.1463	1.1613	1.1815	1.269	1.1785	1.1105	1.2293	1.1622	1.1447	1.1776	1.1086	1.2061	1.2646	1.1149	1.0695	1.2721	1.1181	1.1119	1.0652	1.1217	1.1364	1.02	1.2132
379.313	1.1353	1.1611	1.1517	1.1404	1.1442	1.2383	1.2164	1.2237	1.1142	1.23	1.117	1.1289	1.1048	1.1431	1.114	1.1676	1.1177	1.2438	1.1354	1.1543	1.0667	1.1312	1.115	1.1678	1.1456	1.1217	1.1401	1.1538	1.1822	1.2716	1.1797	1.1066	1.233	1.1625	1.14	1.1731	1.1098	1.2036	1.2695	1.1113	1.0693	1.271	1.1157	1.112	1.064	1.1248	1.1342	1.0185	1.2095
384.313	1.1309	1.1595	1.1517	1.1369	1.1427	1.2353	1.2074	1.2342	1.1126	1.2269	1.1162	1.1295	1.11	1.1375	1.1116	1.1685	1.1133	1.2435	1.1325	1.161	1.067	1.1304	1.1138	1.1683	1.1494	1.1228	1.1416	1.1591	1.1788	1.269	1.1785	1.1067	1.2333	1.1626	1.144	1.1748	1.1123	1.2025	1.2689	1.1151	1.0726	1.2679	1.1196	1.1103	1.0619	1.1257	1.1364	1.0189	1.2125
389.314	1.1361	1.1648	1.1559	1.1364	1.1408	1.2391	1.2199	1.2363	1.114	1.2308	1.1123	1.1257	1.1103	1.1396	1.1136	1.1717	1.1153	1.2459	1.1302	1.1538	1.0662	1.139	1.1191	1.1724	1.1456	1.1242	1.1403	1.1571	1.1794	1.2681	1.1794	1.1098	1.2382	1.1696	1.1505	1.1726	1.1099	1.2024	1.2592	1.1116	1.0699	1.2656	1.116	1.1097	1.0612	1.1182	1.1363	1.0155	1.2016
394.315	1.1345	1.1627	1.1525	1.1374	1.1435	1.2355	1.2234	1.2285	1.1165	1.2318	1.116	1.1271	1.1103	1.1413	1.1101	1.168	1.1166	1.2406	1.1277	1.1536	1.0659	1.1298	1.1185	1.1723	1.153	1.1214	1.1362	1.1593	1.1811	1.2629	1.1806	1.097	1.237	1.1591	1.1503	1.1722	1.1153	1.2021	1.2594	1.1153	1.0716	1.2667	1.1172	1.1135	1.0674	1.1193	1.1355	1.0201	1.2055
399.314	1.1333	1.1578	1.15	1.1347	1.1489	1.2317	1.2264	1.2257	1.1153	1.233	1.1124	1.1231	1.1091	1.1422	1.1109	1.168	1.1179	1.2413	1.1266	1.152	1.0628	1.1269	1.1149	1.1682	1.1469	1.1215	1.1348	1.1566	1.1794	1.263	1.1737	1.0964	1.2352	1.1635	1.1494	1.1692	1.1152	1.1979	1.2583	1.1127	1.0688	1.2697	1.1151	1.1107	1.0614	1.1194	1.1345	1.0178	1.2088
404.312	1.1312	1.1599	1.1498	1.1381	1.1463	1.2278	1.2357	1.2275	1.1167	1.2325	1.1167	1.1261	1.1038	1.1464	1.1129	1.1725	1.1128	1.2377	1.1228	1.1553	1.0629	1.1286	1.1143	1.1691	1.1539	1.121	1.1359	1.1568	1.1822	1.2666	1.1753	1.0977	1.2317	1.1668	1.1596	1.176	1.1192	1.1994	1.2595	1.1116	1.0678	1.2694	1.1141	1.1108	1.0624	1.1198	1.1319	1.0152	1.211
409.315	1.132	1.1616	1.1482	1.1388	1.1473	1.2297	1.2303	1.2285	1.1175	1.2272	1.1135	1.1237	1.1057	1.1407	1.1119	1.1706	1.1155	1.239	1.1244	1.1499	1.0634	1.1477	1.1188	1.1681	1.1507	1.1219	1.1387	1.1578	1.1739	1.2694	1.1679	1.0982	1.2253	1.1695	1.1516	1.1697	1.1278	1.1996	1.257	1.1055	1.0646	1.2692	1.1146	1.1108	1.0648	1.117	1.1343	1.0199	1.2136
414.313	1.1305	1.1549	1.1468	1.1393	1.1434	1.2294	1.2175	1.2254	1.1164	1.223	1.1131	1.1259	1.0988	1.1355	1.1117	1.1709	1.1165	1.2401	1.1214	1.1556	1.0616	1.1571	1.121	1.1668	1.1482	1.1219	1.1366	1.1599	1.1767	1.267	1.1716	1.0975	1.2132	1.1586	1.1618	1.1692	1.126	1.2012	1.2601	1.1103	1.0675	1.271	1.1169	1.1142	1.0639	1.1187	1.1362	1.023	1.2155
419.315	1.1319	1.1558	1.1515	1.1381	1.1414	1.2274	1.2055	1.2273	1.1172	1.2215	1.1194	1.1286	1.1064	1.1374	1.1089	1.1715	1.1166	1.2407	1.1249	1.1532	1.0614	1.1385	1.1247	1.1682	1.1474	1.1203	1.1358	1.1601	1.1776	1.2597	1.1786	1.1005	1.2152	1.158	1.1512	1.1695	1.1175	1.1972	1.2551	1.1078	1.0673	1.2634	1.1154	1.1153	1.0634	1.1135	1.134	1.0237	1.2136
424.313	1.1334	1.1566	1.1467	1.136	1.1462	1.2287	1.1986	1.229	1.1207	1.2232	1.1194	1.1292	1.1102	1.1346	1.1126	1.1766	1.1148	1.2377	1.1228	1.1601	1.0623	1.1368	1.1229	1.1676	1.1497	1.1221	1.1313	1.1552	1.1764	1.2626	1.1796	1.0977	1.2165	1.1621	1.1559	1.1684	1.1174	1.1972	1.2548	1.1092	1.0672	1.2641	1.1133	1.1158	1.0604	1.1121	1.1322	1.0265	1.2247
429.316	1.1325	1.158	1.1466	1.1378	1.145	1.2272	1.1964	1.2287	1.1147	1.2174	1.1163	1.1263	1.1086	1.1364	1.1094	1.1734	1.1148	1.2418	1.1218	1.1579	1.0686	1.1253	1.1234	1.1648	1.1473	1.1194	1.1353	1.1493	1.1818	1.2613	1.1796	1.1004	1.2207	1.1603	1.148	1.1756	1.1158	1.2006	1.2581	1.1114	1.0732	1.2667	1.1125	1.118	1.0561	1.1148	1.1367	1.0253	1.2243
434.31	1.1311	1.1575	1.1504	1.1433	1.1477	1.227	1.197	1.2254	1.1155	1.2217	1.1173	1.1261	1.1065	1.1373	1.113	1.1763	1.1139	1.2465	1.1264	1.1677	1.0692	1.1238	1.1188	1.1703	1.1501	1.1224	1.1409	1.1563	1.1785	1.2693	1.1717	1.1016	1.227	1.1593	1.1567	1.1802	1.117	1.1967	1.2529	1.1109	1.0765	1.2636	1.1123	1.1187	1.0517	1.1152	1.1335	1.0214	1.2176
439.313	1.1294	1.1594	1.1465	1.1407	1.1455	1.227	1.2037	1.2247	1.1196	1.2187	1.1114	1.125	1.1045	1.1381	1.1103	1.1772	1.1152	1.2476	1.1297	1.1596	1.0699	1.1216	1.1127	1.1642	1.1516	1.121	1.1427	1.1531	1.1771	1.2575	1.1772	1.0957	1.2186	1.1573	1.152	1.1781	1.1169	1.2022	1.2525	1.1019	1.0792	1.2611	1.1127	1.1161	1.0483	1.1152	1.1305	1.0177	1.2205
444.312	1.1303	1.1585	1.1468	1.1411	1.1453	1.2267	1.2086	1.2239	1.1136	1.2136	1.1116	1.1167	1.1048	1.1346	1.11	1.1709	1.1158	1.2431	1.1251	1.1594	1.0707	1.1215	1.1165	1.1684	1.1486	1.1239	1.1461	1.1525	1.1802	1.2553	1.1736	1.0946	1.2267	1.1554	1.1499	1.1742	1.1169	1.2031	1.2552	1.11	1.0809	1.2595	1.1157	1.1193	1.0501	1.1174	1.1349	1.0198	1.2215
449.32	1.1324	1.1575	1.1542	1.1357	1.1422	1.2227	1.202	1.2223	1.1144	1.2072	1.1043	1.1256	1.1011	1.1307	1.1078	1.1702	1.1088	1.2401	1.1249	1.1497	1.0662	1.1142	1.1176	1.1645	1.1425	1.1196	1.1369	1.1462	1.1714	1.2603	1.1715	1.1018	1.2258	1.1544	1.1465	1.1745	1.1183	1.1992	1.2541	1.0988	1.0619	1.2533	1.1119	1.1158	1.0554	1.1139	1.1315	1.0179	1.2187
454.313	1.1297	1.1638	1.1646	1.1432	1.1431	1.2235	1.1995	1.225	1.1134	1.2029	1.1068	1.125	1.1002	1.1323	1.1117	1.1668	1.1125	1.241	1.1217	1.1521	1.0632	1.1207	1.1145	1.1604	1.149	1.1196	1.1337	1.1473	1.1799	1.2636	1.171	1.0976	1.2262	1.1589	1.1526	1.171	1.1203	1.2019	1.2534	1.1082	1.0796	1.2529	1.116	1.1157	1.0626	1.1177	1.1354	1.02	1.2201
459.31	1.1332	1.1624	1.1683	1.1394	1.1388	1.2252	1.2085	1.229	1.1129	1.2023	1.1023	1.1231	1.0998	1.1274	1.1127	1.1693	1.1135	1.2409	1.1217	1.1507	1.0652	1.1219	1.1138	1.1667	1.1468	1.1248	1.1355	1.1451	1.1775	1.2603	1.1725	1.1021	1.2224	1.1598	1.1526	1.1771	1.1135	1.1995	1.2518	1.1084	1.0789	1.2489	1.1144	1.1104	1.053	1.1214	1.1328	1.0168	1.2148
464.315	1.1301	1.1625	1.1578	1.1387	1.1399	1.2299	1.2098	1.2244	1.1145	1.193	1.0999	1.1237	1.1023	1.1305	1.113	1.1657	1.1128	1.2463	1.1256	1.1509	1.0655	1.1207	1.1169	1.1641	1.1474	1.1199	1.1316	1.1507	1.1744	1.2568	1.174	1.102	1.2235	1.1599	1.1557	1.1786	1.1107	1.1982	1.2485	1.1061	1.0808	1.2537	1.113	1.11	1.0498	1.1222	1.1318	1.0186	1.2118
469.317	1.1302	1.1605	1.1523	1.1446	1.1436	1.2256	1.2153	1.2279	1.1141	1.1943	1.1033	1.1313	1.1061	1.1347	1.1073	1.172	1.1122	1.2442	1.1306	1.1532	1.0664	1.1211	1.1119	1.1656	1.1479	1.1233	1.1333	1.1533	1.1824	1.2624	1.1744	1.0986	1.2222	1.1626	1.1564	1.1805	1.111	1.2003	1.2521	1.1059	1.0809	1.2545	1.1139	1.1157	1.0499	1.1239	1.1285	1.0183	1.209
474.311	1.1301	1.1615	1.1516	1.1389	1.1472	1.2275	1.214	1.2296	1.1174	1.196	1.1014	1.131	1.1036	1.1304	1.1139	1.1648	1.1156	1.2371	1.1304	1.1509	1.0656	1.1177	1.1164	1.1647	1.1459	1.1215	1.1282	1.1581	1.1781	1.2583	1.1717	1.0987	1.2139	1.1628	1.1576	1.1798	1.1111	1.2015	1.2529	1.1123	1.0849	1.2555	1.1153	1.1229	1.0516	1.1255	1.1308	1.0225	1.2117
479.312	1.1311	1.1631	1.1523	1.1394	1.1473	1.2311	1.2114	1.2337	1.112	1.1946	1.1089	1.1285	1.1079	1.1336	1.1087	1.1661	1.1165	1.236	1.1267	1.156	1.0615	1.123	1.1123	1.1725	1.1486	1.1235	1.1343	1.1487	1.1778	1.2616	1.1738	1.0987	1.2197	1.1619	1.1612	1.1756	1.1081	1.1995	1.252	1.1124	1.0847	1.2578	1.1155	1.1179	1.0516	1.1237	1.1295	1.0199	1.2096
484.31	1.1343	1.1612	1.1535	1.1376	1.1493	1.2287	1.2138	1.2327	1.112	1.1963	1.112	1.1317	1.1104	1.1374	1.1107	1.167	1.114	1.2393	1.1274	1.1592	1.0627	1.1293	1.1137	1.1688	1.1484	1.1236	1.127	1.1536	1.1796	1.2593	1.1768	1.0951	1.2225	1.1595	1.1587	1.1772	1.1099	1.202	1.2528	1.1096	1.0852	1.2579	1.1156	1.1147	1.0503	1.1054	1.1336	1.0205	1.2064
489.312	1.1327	1.1594	1.1493	1.1439	1.1527	1.2238	1.201	1.2311	1.1148	1.1959	1.1062	1.1281	1.1122	1.1354	1.1149	1.1701	1.1139	1.2391	1.1254	1.1501	1.0625	1.1329	1.1139	1.1687	1.1533	1.1217	1.1304	1.1575	1.1791	1.2609	1.175	1.095	1.2197	1.1598	1.1525	1.1721	1.1054	1.2023	1.2478	1.1051	1.0846	1.261	1.12	1.104	1.0483	1.1218	1.1314	1.0192	1.2004
494.311	1.1321	1.1555	1.1531	1.1404	1.1527	1.2214	1.1936	1.2273	1.1115	1.1954	1.1054	1.1283	1.1083	1.1304	1.1117	1.1674	1.1126	1.2331	1.121	1.1559	1.0656	1.1371	1.1153	1.1644	1.1462	1.1215	1.1338	1.1593	1.1837	1.2526	1.1716	1.0965	1.2181	1.1567	1.1587	1.172	1.1064	1.2003	1.2468	1.1016	1.0845	1.2608	1.118	1.1134	1.0481	1.1222	1.1334	1.0177	1.2016
499.311	1.1287	1.1589	1.1514	1.1361	1.1489	1.2203	1.1902	1.2337	1.1094	1.2003	1.1117	1.1273	1.107	1.1276	1.1116	1.1675	1.1111	1.2342	1.1207	1.1515	1.0623	1.1281	1.1115	1.1595	1.1479	1.1235	1.1341	1.1562	1.1864	1.249	1.1688	1.0931	1.2129	1.158	1.16	1.17	1.1045	1.2013	1.251	1.1048	1.0854	1.2592	1.1162	1.1127	1.0442	1.1232	1.1265	1.0169	1.1999
504.313	1.1285	1.1558	1.1458	1.1365	1.1499	1.221	1.1856	1.2284	1.1104	1.1959	1.111	1.1255	1.1136	1.1303	1.1175	1.1703	1.1051	1.2378	1.1231	1.1462	1.0627	1.12	1.114	1.1616	1.1487	1.1249	1.1284	1.1559	1.1882	1.2513	1.1736	1.0946	1.2078	1.1588	1.1536	1.1669	1.1056	1.2008	1.2508	1.1056	1.0791	1.2592	1.1151	1.1156	1.0458	1.1181	1.1258	1.0173	1.1933
509.315	1.1316	1.1559	1.1485	1.1345	1.1499	1.2205	1.1808	1.2318	1.1139	1.1986	1.1113	1.127	1.1057	1.1313	1.117	1.1664	1.1073	1.2341	1.1258	1.1546	1.0588	1.1145	1.1118	1.1608	1.1422	1.1272	1.1294	1.1561	1.177	1.2528	1.1776	1.0996	1.2088	1.1602	1.1555	1.1683	1.1061	1.207	1.2521	1.1055	1.0772	1.2623	1.1155	1.1175	1.0492	1.1225	1.1269	1.0218	1.2006
514.314	1.1286	1.1512	1.1426	1.1381	1.1487	1.2245	1.1819	1.228	1.1093	1.1938	1.1061	1.1218	1.1057	1.134	1.1144	1.1701	1.1103	1.2311	1.1223	1.1496	1.0603	1.1146	1.111	1.1589	1.1477	1.1254	1.1296	1.1464	1.1755	1.2466	1.1771	1.0981	1.2054	1.1525	1.1483	1.1675	1.1075	1.2068	1.2555	1.1053	1.0801	1.2666	1.1165	1.1219	1.0484	1.1206	1.1252	1.0203	1.2009
519.314	1.1308	1.1544	1.1464	1.1449	1.1526	1.2283	1.2065	1.2313	1.113	1.2019	1.1095	1.1276	1.1042	1.1321	1.1175	1.1707	1.1082	1.2339	1.1249	1.1489	1.0633	1.1127	1.1153	1.1622	1.1476	1.1325	1.1331	1.1497	1.1767	1.2518	1.1784	1.1019	1.2104	1.1523	1.1514	1.1707	1.1045	1.2033	1.2543	1.1039	1.0815	1.2698	1.1189	1.123	1.0502	1.1235	1.129	1.0187	1.2018
524.314	1.133	1.1529	1.1453	1.1468	1.1529	1.2258	1.2135	1.223	1.111	1.2001	1.1057	1.1264	1.1033	1.1312	1.1155	1.1712	1.1144	1.2336	1.1212	1.1461	1.0634	1.116	1.1116	1.1648	1.1452	1.131	1.1318	1.1465	1.1782	1.2573	1.1771	1.0983	1.2066	1.1552	1.1503	1.1719	1.103	1.2055	1.2517	1.0991	1.0812	1.2715	1.1174	1.117	1.0501	1.121	1.13	1.0168	1.1985
529.311	1.1278	1.1519	1.143	1.1416	1.1473	1.2262	1.2249	1.2272	1.1073	1.2	1.1033	1.1248	1.0996	1.1307	1.1145	1.1648	1.1102	1.2316	1.1205	1.1473	1.0659	1.1195	1.1154	1.1597	1.142	1.1212	1.1315	1.1471	1.176	1.2607	1.1718	1.0962	1.2113	1.1548	1.155	1.1672	1.1049	1.2064	1.2527	1.0998	1.0824	1.2754	1.1174	1.1189	1.0504	1.1197	1.1319	1.0157	1.1991
534.314	1.1274	1.1508	1.1498	1.142	1.1466	1.2246	1.2157	1.2174	1.1104	1.1977	1.1075	1.1271	1.1021	1.1286	1.1143	1.1669	1.1127	1.2356	1.1174	1.1498	1.0653	1.1238	1.115	1.1614	1.1452	1.1245	1.127	1.1449	1.1758	1.2712	1.1754	1.0918	1.2159	1.1556	1.1493	1.162	1.1014	1.2033	1.2538	1.1012	1.0844	1.2741	1.1145	1.1136	1.0468	1.1167	1.1316	1.0183	1.1977
539.313	1.133	1.1554	1.1514	1.1414	1.1497	1.2274	1.2139	1.2285	1.1132	1.2021	1.1099	1.1281	1.1053	1.1325	1.1158	1.1664	1.1103	1.2391	1.1202	1.1466	1.0664	1.1306	1.1165	1.1611	1.1447	1.1262	1.1373	1.1458	1.1799	1.2645	1.1823	1.0944	1.2157	1.1552	1.1533	1.1663	1.1025	1.2028	1.26	1.1041	1.0807	1.2718	1.114	1.109	1.0485	1.1182	1.1256	1.0175	1.2035
544.312	1.1261	1.1494	1.1463	1.1368	1.1465	1.2222	1.21	1.2228	1.1077	1.1929	1.1052	1.1305	1.1025	1.1273	1.1135	1.1631	1.106	1.2343	1.1186	1.1478	1.0642	1.1265	1.1143	1.161	1.1414	1.1273	1.1328	1.144	1.1711	1.2594	1.1774	1.0927	1.2193	1.1565	1.1507	1.1672	1.1023	1.2071	1.2603	1.1044	1.0845	1.2799	1.1157	1.1114	1.0517	1.1214	1.1277	1.019	1.2145
549.313	1.1295	1.1519	1.1479	1.1441	1.1435	1.2216	1.2126	1.2173	1.1118	1.1952	1.114	1.1314	1.1069	1.1308	1.1081	1.162	1.1094	1.2325	1.1228	1.1497	1.0655	1.1228	1.1126	1.1592	1.145	1.1303	1.1273	1.1449	1.1728	1.2561	1.1819	1.095	1.2109	1.1525	1.1526	1.1702	1.1053	1.2035	1.2616	1.0974	1.0862	1.2799	1.1145	1.1086	1.053	1.1221	1.1243	1.0186	1.2116
554.315	1.127	1.1499	1.1543	1.1416	1.146	1.2223	1.2092	1.2238	1.1089	1.1943	1.1125	1.1276	1.1068	1.131	1.1084	1.1629	1.1158	1.2367	1.1219	1.1504	1.0637	1.1184	1.1142	1.1602	1.1445	1.1261	1.1293	1.1454	1.1734	1.2534	1.1799	1.0911	1.2064	1.1568	1.1422	1.1707	1.1106	1.2054	1.2636	1.0986	1.0925	1.2793	1.1179	1.1124	1.0535	1.125	1.123	1.0242	1.2161
559.314	1.1267	1.1515	1.1567	1.1377	1.1413	1.2211	1.2083	1.2197	1.1121	1.1979	1.1127	1.1282	1.1052	1.1306	1.1128	1.1644	1.1156	1.2346	1.1213	1.1498	1.0659	1.119	1.1155	1.1677	1.1515	1.1264	1.1344	1.1408	1.1719	1.2543	1.1778	1.0936	1.2164	1.1623	1.1478	1.1706	1.1061	1.2047	1.2627	1.0975	1.0933	1.2699	1.1184	1.1133	1.0493	1.1268	1.1254	1.0227	1.2115
564.315	1.1288	1.1526	1.1564	1.139	1.1468	1.2191	1.2088	1.2219	1.1138	1.1936	1.1107	1.1309	1.1035	1.1321	1.1123	1.1656	1.1174	1.237	1.1184	1.1494	1.066	1.1201	1.1216	1.1675	1.1509	1.121	1.1297	1.1487	1.175	1.2572	1.1767	1.0977	1.2153	1.1604	1.1482	1.1693	1.1048	1.206	1.2625	1.0953	1.0918	1.2669	1.1185	1.1149	1.0488	1.126	1.125	1.0259	1.2123
569.314	1.1292	1.1495	1.1562	1.1361	1.145	1.2256	1.2088	1.2219	1.111	1.1952	1.106	1.1369	1.1027	1.1314	1.1184	1.1756	1.1155	1.2397	1.1169	1.1458	1.0618	1.1214	1.1186	1.1624	1.1497	1.1189	1.1326	1.1472	1.1726	1.2562	1.1806	1.096	1.2144	1.1589	1.1465	1.1719	1.1025	1.2041	1.2569	1.0945	1.0917	1.263	1.1162	1.1157	1.0466	1.1252	1.1237	1.0237	1.2058
574.313	1.1276	1.1524	1.1545	1.1354	1.1586	1.2235	1.2062	1.2202	1.1116	1.1975	1.1066	1.1355	1.1043	1.1281	1.12	1.1829	1.1135	1.2408	1.1166	1.1463	1.0629	1.1222	1.1153	1.1625	1.1483	1.1188	1.1265	1.1489	1.1741	1.2682	1.1807	1.0928	1.2186	1.1657	1.1428	1.1695	1.1023	1.2057	1.2501	1.0966	1.0892	1.2653	1.1162	1.1155	1.0466	1.1258	1.1244	1.0232	1.2034
579.315	1.1275	1.1535	1.1517	1.1362	1.1598	1.2242	1.2092	1.2221	1.1139	1.1943	1.1064	1.1298	1.101	1.1283	1.1173	1.1825	1.1088	1.2394	1.1193	1.144	1.062	1.1158	1.1173	1.1662	1.1471	1.121	1.132	1.1451	1.1721	1.27	1.1786	1.0963	1.212	1.1586	1.1454	1.1668	1.1023	1.2078	1.2505	1.0988	1.0905	1.2649	1.1144	1.1134	1.0457	1.1275	1.1277	1.0199	1.1994
584.311	1.1269	1.1545	1.1486	1.1386	1.1586	1.2189	1.2	1.2267	1.1163	1.1929	1.1047	1.1347	1.1052	1.1329	1.1172	1.1764	1.1147	1.2428	1.1184	1.1529	1.0649	1.1181	1.1156	1.1624	1.1518	1.1264	1.1327	1.1462	1.1782	1.2642	1.1795	1.0984	1.2124	1.1653	1.145	1.1651	1.1065	1.2089	1.2498	1.0966	1.0906	1.262	1.1142	1.1128	1.0443	1.1217	1.1266	1.0231	1.1989
589.325	1.1313	1.1529	1.1495	1.1373	1.1564	1.2217	1.2014	1.2209	1.1172	1.1961	1.1086	1.1305	1.1051	1.1296	1.1176	1.18	1.1132	1.2353	1.119	1.1519	1.0653	1.1217	1.1186	1.1647	1.1472	1.1221	1.1274	1.1467	1.1794	1.2674	1.1754	1.098	1.2213	1.1687	1.1487	1.1703	1.105	1.2087	1.247	1.0974	1.0881	1.26	1.111	1.1079	1.0458	1.1167	1.1258	1.0208	1.1985
594.312	1.1308	1.1453	1.1425	1.1325	1.1499	1.2236	1.1992	1.2187	1.1131	1.1994	1.1067	1.1286	1.1051	1.1245	1.1145	1.1801	1.107	1.24	1.1202	1.1479	1.0621	1.1192	1.1171	1.1634	1.1504	1.1203	1.1313	1.1496	1.1786	1.2624	1.1728	1.0934	1.2098	1.171	1.1445	1.1729	1.1076	1.2041	1.2412	1.0973	1.0906	1.2613	1.1142	1.1076	1.0495	1.1163	1.1244	1.0211	1.1977
599.389	1.1271	1.1491	1.1441	1.1367	1.1525	1.2286	1.2023	1.2196	1.1136	1.1996	1.105	1.1274	1.1061	1.1257	1.1109	1.1762	1.1047	1.235	1.1232	1.15	1.0618	1.1135	1.1149	1.1641	1.1471	1.1194	1.1316	1.1448	1.1763	1.2599	1.1701	1.0954	1.2172	1.174	1.1537	1.1676	1.1024	1.2014	1.243	1.0952	1.0916	1.2601	1.1139	1.1077	1.0471	1.1133	1.125	1.0227	1.1991
604.312	1.1257	1.1488	1.1438	1.1356	1.1551	1.2245	1.2085	1.2228	1.112	1.1993	1.1075	1.1251	1.1031	1.1245	1.1143	1.1707	1.11	1.2369	1.1223	1.1463	1.0616	1.1113	1.1144	1.1592	1.1488	1.1233	1.1283	1.1436	1.1763	1.2553	1.1689	1.0964	1.2174	1.1598	1.1513	1.1717	1.1062	1.2039	1.2456	1.0965	1.0935	1.2584	1.114	1.1082	1.0475	1.1133	1.1242	1.0225	1.1954
609.315	1.1298	1.1479	1.1437	1.1368	1.1572	1.2285	1.214	1.2164	1.1097	1.1981	1.1062	1.1268	1.1054	1.1294	1.1086	1.1642	1.1131	1.2312	1.1229	1.1462	1.0587	1.116	1.1197	1.1655	1.1577	1.1257	1.1315	1.1411	1.1741	1.2568	1.1716	1.0961	1.2188	1.1588	1.1489	1.1738	1.1055	1.1954	1.2391	1.0954	1.0889	1.2556	1.1114	1.1064	1.0465	1.1119	1.1215	1.02	1.1897
614.315	1.1316	1.149	1.1454	1.1325	1.1623	1.2247	1.2021	1.225	1.113	1.1945	1.1109	1.1237	1.1076	1.126	1.1104	1.1686	1.1123	1.2367	1.1176	1.1469	1.0598	1.1173	1.11	1.1618	1.1552	1.1233	1.1306	1.1462	1.1785	1.2539	1.1711	1.0946	1.2165	1.1618	1.1489	1.1722	1.1028	1.2023	1.2404	1.0988	1.0937	1.2546	1.1104	1.1075	1.0487	1.1109	1.124	1.0234	1.1947
619.314
624.312
629.312
634.313
639.315
644.313
649.311
654.313
659.31
664.313
669.315
674.311
679.312
684.313
689.314
694.313
699.315
704.316
709.315
714.313
719.312
724.312
729.316
734.314
739.314
746.039
749.313
754.314
759.31
764.316
769.312
774.313
779.311
784.315
789.313
794.311
799.315
804.316
809.315
814.311
819.315
824.312
829.316
834.312
839.314
844.312
849.313
854.315
859.313
864.315
869.315
874.315
879.315
884.313
889.314
894.31
899.315
904.312
909.315
914.313
919.31
924.311
929.314
934.314
939.313
944.311
949.312
954.312
959.311
964.311
969.316
974.313
979.314
984.311
989.312
994.314
999.316
1004.31
1009.31
1014.31
1023.11
1024.31
1029.32
1034.31
1039.31
1044.31
1049.31
1054.31
1059.32
1064.32
1069.32
1074.32
1079.31
1084.31
1089.32
1094.31
1099.32
1104.32
1109.31
1114.31
1119.31
1124.31
1129.32
1134.32
1139.32
1144.31
1149.32
1154.31
1159.31
1164.31
1169.31
1174.31
1179.32
1184.32
1189.31
1194.31
1199.31
1204.31
1209.31
1214.31
1219.32
1224.31
1229.32
1234.32
1239.31
1244.31
1249.31
1254.31
1259.32
1264.31
1269.31
1274.32
1279.31
1284.31
1289.31
1294.32
1299.31
1304.31
1309.31
1314.31
1319.31
1324.31
1329.32
1334.31
1339.31
1344.31
1349.31
1354.31
1359.31
1364.31
1369.31
1374.31
1379.31
1384.31
1389.31
1394.32
1399.31
1404.31
1409.32
1414.31
1419.31
1424.31
1429.32
1434.31
1439.31
1444.32
1449.31
1454.32
1459.31
1464.32
1469.31
1474.32
1479.31
1484.32
1489.31
1494.31
1499.31
1504.31
1509.31
1514.32
1519.31
1524.31
1529.32
1534.31
1539.32
1544.31
1549.31
1554.31
1559.31
1564.31
1569.31
1574.31
1579.31
1584.32
1589.31
1594.31
1599.31	1.1315	1.2126	1.2152	1.1588	1.1479	1.2246	1.1231	1.2194	1.0952	1.2005	1.1021	1.0993	1.1253	1.1106	1.1238	1.1631	1.0959	1.2155	1.1496	1.1505	1.0721	1.0941	1.145	1.1589	1.173	1.1628	1.1334	1.1179	1.1721	1.207	1.1323	1.0991	1.1957	1.1565	1.1326	1.1596	1.1369	1.0991	1.1293	1.1214	1.1538	1.2481	1.1026	1.0933	1.07	1.0788	1.0665	1.1334	1.0827
1604.32	1.1289	1.203	1.2039	1.1536	1.1429	1.2227	1.1137	1.215	1.0908	1.1934	1.0983	1.0968	1.1201	1.1055	1.1207	1.1573	1.0911	1.2142	1.146	1.1421	1.0629	1.0877	1.1401	1.1565	1.1708	1.1565	1.1255	1.1131	1.1682	1.2055	1.1256	1.0928	1.1934	1.151	1.1274	1.1572	1.1309	1.0939	1.1256	1.1145	1.146	1.2382	1.097	1.0911	1.0652	1.0734	1.0614	1.1279	1.0761
1609.31	1.1308	1.1973	1.2019	1.149	1.145	1.2209	1.1116	1.22	1.0904	1.1869	1.0975	1.096	1.1179	1.1032	1.1187	1.1589	1.0923	1.2131	1.1411	1.1428	1.0661	1.0855	1.1342	1.1603	1.1632	1.1563	1.1233	1.113	1.168	1.2051	1.1226	1.0915	1.1883	1.1502	1.1288	1.1543	1.1294	1.0934	1.1226	1.1125	1.1431	1.2359	1.0959	1.0897	1.0633	1.0725	1.0616	1.1277	1.0761
1614.31	1.1264	1.1903	1.1922	1.148	1.1417	1.22	1.1097	1.2221	1.0896	1.186	1.0963	1.0928	1.1143	1.0994	1.1171	1.1562	1.0895	1.2092	1.138	1.1435	1.0645	1.082	1.1336	1.154	1.1628	1.1518	1.1195	1.1135	1.1701	1.2031	1.1233	1.0883	1.1838	1.1439	1.1259	1.1491	1.1254	1.0898	1.1193	1.1072	1.1391	1.231	1.0902	1.0854	1.0574	1.0708	1.0576	1.1195	1.0718
1619.31	1.1231	1.1851	1.193	1.1448	1.1354	1.215	1.1098	1.2114	1.0873	1.1873	1.0928	1.0904	1.1111	1.0984	1.1134	1.1519	1.0847	1.2044	1.1332	1.1385	1.0604	1.0796	1.1264	1.1511	1.1616	1.1439	1.1159	1.1086	1.1638	1.1994	1.1232	1.0865	1.1814	1.1373	1.1216	1.1503	1.1205	1.0891	1.1131	1.104	1.1349	1.2291	1.0859	1.0832	1.0549	1.0664	1.0554	1.115	1.0708
1624.31	1.1201	1.1825	1.1797	1.1423	1.1337	1.2141	1.1051	1.2146	1.089	1.1769	1.0898	1.0878	1.1073	1.0952	1.1092	1.1506	1.0836	1.2078	1.1294	1.1351	1.0577	1.0798	1.1232	1.1508	1.1582	1.1467	1.1195	1.1066	1.1577	1.1934	1.1182	1.0868	1.1779	1.1333	1.1183	1.1474	1.1168	1.0867	1.1121	1.0994	1.1302	1.2195	1.0809	1.077	1.0512	1.0629	1.0498	1.1123	1.0641
1629.31	1.1183	1.1742	1.1772	1.1393	1.1269	1.2101	1.1043	1.2092	1.0839	1.1754	1.0883	1.0874	1.1043	1.0907	1.1027	1.145	1.0818	1.205	1.124	1.1336	1.0566	1.0758	1.1183	1.1477	1.1544	1.1421	1.1155	1.1058	1.1564	1.1922	1.1159	1.0819	1.1744	1.1308	1.1113	1.1419	1.1115	1.0841	1.1072	1.0925	1.1252	1.2155	1.0765	1.0741	1.0487	1.0597	1.0486	1.1066	1.0665
1634.31	1.1148	1.1711	1.171	1.1328	1.1222	1.206	1.1004	1.2063	1.0817	1.1736	1.0901	1.0836	1.1023	1.0856	1.1009	1.1429	1.0807	1.2026	1.1217	1.1308	1.0487	1.0697	1.1156	1.1467	1.1544	1.1354	1.1075	1.0997	1.1509	1.1862	1.1096	1.0829	1.1693	1.1236	1.1102	1.1414	1.1102	1.0817	1.1032	1.0894	1.1253	1.2118	1.0763	1.0725	1.0462	1.0571	1.0454	1.103	1.0595
1639.32	1.1169	1.1711	1.1679	1.134	1.1214	1.2036	1.1017	1.2082	1.0806	1.1763	1.0854	1.0843	1.0979	1.0878	1.0995	1.1462	1.079	1.2023	1.1225	1.13	1.0502	1.068	1.1157	1.1458	1.1554	1.1382	1.1068	1.1058	1.152	1.1888	1.1083	1.0813	1.1674	1.1241	1.1052	1.1436	1.1068	1.0809	1.1008	1.0865	1.1221	1.2083	1.0727	1.07	1.0412	1.0552	1.0432	1.1006	1.06
1644.31	1.1109	1.1647	1.16	1.1302	1.1203	1.1986	1.0959	1.2077	1.0784	1.1712	1.0825	1.0805	1.093	1.0837	1.0973	1.1403	1.0759	1.2019	1.1164	1.1292	1.052	1.0657	1.117	1.1434	1.1553	1.1358	1.1041	1.099	1.1489	1.1823	1.108	1.0747	1.1598	1.114	1.1056	1.1335	1.1024	1.0785	1.0996	1.0862	1.1175	1.2023	1.0696	1.0662	1.0392	1.0532	1.042	1.0981	1.0594
1649.32	1.1117	1.162	1.1595	1.1305	1.1213	1.2005	1.0963	1.2034	1.0799	1.1699	1.0819	1.0808	1.0954	1.088	1.0971	1.1361	1.0746	1.1977	1.116	1.1284	1.0514	1.0682	1.1131	1.1431	1.151	1.1317	1.1029	1.0968	1.1446	1.1815	1.1037	1.0764	1.1614	1.113	1.1025	1.1342	1.1044	1.0812	1.0997	1.0829	1.1206	1.2015	1.0698	1.0681	1.04	1.0538	1.0433	1.098	1.0559
1654.31	1.1125	1.1578	1.1603	1.1292	1.1166	1.1964	1.0952	1.2037	1.0786	1.1677	1.0833	1.0795	1.0935	1.0826	1.093	1.1348	1.0766	1.1994	1.1148	1.1291	1.0509	1.0632	1.1152	1.1423	1.1498	1.1331	1.1006	1.0999	1.1464	1.1808	1.1043	1.073	1.1651	1.114	1.0981	1.1352	1.0944	1.0759	1.0923	1.0773	1.1103	1.1924	1.0629	1.0601	1.0317	1.0484	1.0384	1.0915	1.0552
1659.31	1.1091	1.155	1.1547	1.1281	1.1157	1.1964	1.0918	1.2005	1.0773	1.1666	1.0786	1.0756	1.0926	1.0801	1.0905	1.1342	1.0746	1.1952	1.1114	1.1196	1.0486	1.0594	1.1116	1.1384	1.1474	1.1302	1.1009	1.0974	1.1464	1.1775	1.0994	1.0751	1.1529	1.1126	1.097	1.1295	1.0954	1.0762	1.0917	1.076	1.1105	1.191	1.06	1.0604	1.0321	1.0481	1.0375	1.0911	1.0519
1664.32	1.1082	1.1539	1.1505	1.1246	1.1103	1.1947	1.0928	1.2007	1.0787	1.1617	1.0811	1.0767	1.0885	1.0778	1.089	1.1321	1.071	1.1979	1.1091	1.1234	1.0448	1.0614	1.1048	1.1433	1.1473	1.1282	1.0987	1.0968	1.1417	1.1756	1.0987	1.07	1.1585	1.1029	1.095	1.1313	1.0901	1.0722	1.0856	1.0693	1.1038	1.1854	1.0556	1.0545	1.0287	1.0434	1.0339	1.083	1.047
1669.31	1.1111	1.154	1.1507	1.1246	1.1105	1.192	1.0915	1.2008	1.0765	1.1613	1.0792	1.0742	1.0897	1.0801	1.0876	1.1316	1.071	1.1922	1.1099	1.1248	1.0459	1.0619	1.1103	1.1448	1.1438	1.1264	1.0956	1.0921	1.1395	1.1748	1.0986	1.0691	1.1537	1.1057	1.0901	1.1247	1.0884	1.0698	1.0841	1.0659	1.1018	1.1804	1.0555	1.0542	1.0262	1.0423	1.0301	1.0818	1.0458
1674.31	1.1076	1.1496	1.1484	1.1217	1.1081	1.1907	1.0922	1.2047	1.0755	1.1612	1.0789	1.079	1.0844	1.0791	1.0892	1.1306	1.0697	1.1941	1.1061	1.1257	1.0456	1.062	1.1071	1.1429	1.1421	1.1262	1.0952	1.0944	1.1436	1.1739	1.099	1.0707	1.1501	1.106	1.0946	1.1264	1.0858	1.0704	1.0839	1.0617	1.1005	1.1789	1.0538	1.0519	1.0221	1.0409	1.0313	1.079	1.0448
1679.31	1.1071	1.1461	1.1461	1.1208	1.1065	1.1913	1.0898	1.2039	1.0746	1.1625	1.0795	1.0707	1.0844	1.0766	1.0823	1.1286	1.0717	1.1909	1.106	1.1223	1.0465	1.0572	1.1058	1.14	1.1439	1.1246	1.0948	1.0928	1.1387	1.1716	1.0956	1.0666	1.1525	1.1021	1.0885	1.1255	1.082	1.0694	1.0774	1.0588	1.0969	1.1739	1.0492	1.0471	1.0197	1.0376	1.0259	1.0755	1.0405
1684.31	1.107	1.1484	1.146	1.1214	1.1074	1.1905	1.0905	1.2003	1.0768	1.1582	1.0768	1.0772	1.0844	1.0769	1.0843	1.1288	1.0705	1.1958	1.1075	1.1204	1.045	1.0588	1.1038	1.1384	1.1398	1.1207	1.0934	1.0891	1.1415	1.1746	1.0971	1.0662	1.1505	1.0985	1.0891	1.1266	1.0817	1.0666	1.0787	1.0574	1.0934	1.1725	1.0487	1.0488	1.0189	1.0358	1.0269	1.073	1.0422
1689.32	1.1019	1.1453	1.1384	1.1186	1.1054	1.1882	1.0915	1.1979	1.073	1.1574	1.0776	1.0775	1.0828	1.0769	1.0829	1.1287	1.0665	1.1918	1.1046	1.1234	1.0429	1.0567	1.1028	1.1385	1.1396	1.1198	1.092	1.0905	1.1402	1.1728	1.0946	1.061	1.1483	1.0969	1.0856	1.125	1.0799	1.0693	1.0747	1.0548	1.0937	1.1706	1.0463	1.0448	1.0165	1.0347	1.0246	1.0711	1.0407
1694.31	1.1011	1.1435	1.1373	1.1168	1.106	1.187	1.0878	1.1961	1.0726	1.1585	1.0743	1.0728	1.0821	1.0725	1.0827	1.1249	1.0657	1.1918	1.1031	1.1167	1.0447	1.0574	1.1025	1.1376	1.1422	1.1183	1.0936	1.0922	1.139	1.1661	1.0957	1.0631	1.1472	1.0968	1.0866	1.1269	1.0767	1.0694	1.0713	1.0529	1.0904	1.165	1.0467	1.0443	1.0155	1.0316	1.0256	1.0688	1.0404
1699.31	1.1036	1.139	1.1347	1.1152	1.1005	1.183	1.0843	1.1978	1.0693	1.1559	1.073	1.0722	1.0797	1.0693	1.08	1.1259	1.0645	1.1923	1.0989	1.1124	1.0395	1.0571	1.1001	1.137	1.1389	1.1146	1.0954	1.0886	1.1371	1.171	1.0936	1.0642	1.1472	1.0924	1.08	1.1223	1.0745	1.0666	1.0735	1.0489	1.0869	1.1626	1.0436	1.0449	1.0151	1.0334	1.0229	1.0687	1.0398
1704.32	1.1029	1.1414	1.1362	1.116	1.1035	1.1838	1.0877	1.1991	1.0706	1.1573	1.0771	1.0748	1.0801	1.0698	1.0803	1.1192	1.0663	1.1892	1.1008	1.116	1.0394	1.06	1.1007	1.1385	1.1372	1.1173	1.0896	1.0866	1.1371	1.1637	1.0928	1.0601	1.1506	1.0928	1.0867	1.1231	1.0709	1.0648	1.0676	1.0461	1.0845	1.1597	1.0413	1.0401	1.0135	1.0308	1.0224	1.0634	1.0365
1709.31	1.0989	1.1392	1.1296	1.1145	1.1017	1.1821	1.0862	1.1988	1.0732	1.1564	1.0714	1.074	1.0789	1.0687	1.0779	1.1235	1.0666	1.1915	1.0988	1.1156	1.0402	1.0548	1.0977	1.1404	1.136	1.1176	1.0892	1.0877	1.1333	1.1679	1.0903	1.0606	1.1437	1.0936	1.082	1.121	1.0713	1.0671	1.0697	1.0462	1.0852	1.1589	1.0398	1.0402	1.011	1.0306	1.0215	1.0629	1.0384
1714.31	1.0973	1.1366	1.132	1.1153	1.0985	1.1829	1.0828	1.1908	1.0727	1.153	1.0727	1.0704	1.0763	1.0647	1.0772	1.1202	1.0637	1.1875	1.0996	1.1123	1.0428	1.0605	1.0953	1.1351	1.1357	1.1155	1.0892	1.0893	1.1304	1.1654	1.0913	1.0608	1.1428	1.0916	1.0797	1.1236	1.0724	1.0682	1.0713	1.0467	1.084	1.1567	1.0395	1.042	1.013	1.0301	1.0234	1.0631	1.0385
1719.32	1.098	1.1369	1.1318	1.1129	1.0975	1.179	1.0838	1.1959	1.0696	1.148	1.0708	1.0733	1.0773	1.0667	1.0786	1.119	1.0633	1.1887	1.0994	1.1154	1.0389	1.0552	1.0989	1.1347	1.1351	1.1157	1.091	1.0884	1.1325	1.1679	1.088	1.0594	1.1408	1.0866	1.0744	1.1231	1.069	1.0653	1.0684	1.0407	1.0807	1.1525	1.0385	1.0382	1.0083	1.0283	1.0202	1.0602	1.0353
1724.31	1.1007	1.1372	1.1255	1.111	1.0966	1.1832	1.0851	1.1948	1.071	1.1509	1.0747	1.0728	1.0774	1.071	1.0766	1.1192	1.062	1.1902	1.1015	1.1169	1.0365	1.0529	1.0936	1.1388	1.1324	1.1144	1.0865	1.0887	1.1345	1.1673	1.091	1.0571	1.1423	1.0857	1.0764	1.1241	1.0684	1.0657	1.0662	1.0395	1.0807	1.15	1.0369	1.0383	1.0107	1.0284	1.0211	1.0587	1.0346
1729.31	1.0954	1.1336	1.127	1.1098	1.0996	1.1794	1.0834	1.1964	1.072	1.1453	1.0711	1.0737	1.079	1.0654	1.0723	1.1195	1.0628	1.1865	1.0967	1.1135	1.0368	1.0532	1.098	1.1341	1.1334	1.1138	1.0858	1.0884	1.1303	1.1613	1.0912	1.0577	1.1393	1.0828	1.0767	1.1181	1.0653	1.0633	1.0627	1.0396	1.0772	1.1463	1.0346	1.0355	1.0053	1.0225	1.0169	1.0551	1.0326
1734.32	1.0986	1.1341	1.1284	1.1097	1.0998	1.1797	1.0875	1.1975	1.0697	1.1524	1.0729	1.0701	1.0763	1.066	1.0746	1.1178	1.0619	1.1878	1.0977	1.1136	1.036	1.0546	1.0946	1.1338	1.1347	1.1125	1.0859	1.0858	1.1305	1.1618	1.0895	1.0571	1.1383	1.0884	1.0769	1.1161	1.0636	1.0627	1.0612	1.0323	1.0743	1.1429	1.0319	1.0332	1.0039	1.0226	1.0173	1.0535	1.0315
1739.31	1.0975	1.1332	1.1222	1.1088	1.0994	1.1805	1.0848	1.1964	1.0701	1.1471	1.0729	1.0696	1.0745	1.0661	1.0744	1.1199	1.0657	1.1894	1.0964	1.1174	1.0371	1.0534	1.0951	1.1342	1.1327	1.1099	1.0878	1.0853	1.1276	1.1576	1.0879	1.055	1.1342	1.0862	1.0776	1.1204	1.0594	1.0617	1.0579	1.0303	1.0706	1.1425	1.0303	1.0303	1.0019	1.0191	1.0164	1.0501	1.0304
1744.31	1.0997	1.1311	1.1224	1.1111	1.0966	1.1788	1.085	1.199	1.0708	1.1484	1.0736	1.0687	1.0751	1.0667	1.0745	1.1176	1.0618	1.1936	1.0946	1.1095	1.0357	1.0561	1.0983	1.1331	1.1338	1.1118	1.0902	1.0868	1.1338	1.162	1.0913	1.0571	1.1402	1.0837	1.0718	1.1171	1.0604	1.0614	1.0605	1.0308	1.07	1.1397	1.0302	1.0289	1.0002	1.0184	1.0151	1.0499	1.0284
1749.31	1.0991	1.1293	1.1212	1.1105	1.0964	1.1789	1.0845	1.1879	1.0717	1.1512	1.0747	1.0715	1.0728	1.0664	1.075	1.117	1.0619	1.1895	1.0954	1.1115	1.0364	1.0573	1.0955	1.139	1.1303	1.1083	1.0832	1.087	1.1266	1.1608	1.0887	1.05	1.1359	1.0816	1.0747	1.1175	1.0564	1.06	1.059	1.0293	1.0678	1.1356	1.0264	1.0279	1.0003	1.0174	1.0119	1.0484	1.0276
1754.31	1.1009	1.1325	1.1275	1.111	1.0951	1.1792	1.0852	1.1921	1.0714	1.1503	1.0717	1.0776	1.0742	1.0658	1.0755	1.1197	1.0599	1.1881	1.0948	1.112	1.0353	1.0592	1.0935	1.1339	1.134	1.1112	1.0878	1.0876	1.1255	1.1627	1.0898	1.0556	1.1343	1.0834	1.0794	1.1182	1.0554	1.0596	1.0546	1.0255	1.066	1.1341	1.0271	1.0295	0.9975	1.0177	1.0124	1.045	1.0277
1759.31	1.0969	1.1261	1.1192	1.1055	1.0921	1.1773	1.0819	1.1931	1.068	1.1453	1.0754	1.0732	1.0709	1.0642	1.0706	1.1169	1.0599	1.1843	1.0942	1.1082	1.0321	1.0547	1.0908	1.1276	1.1314	1.1062	1.0855	1.0846	1.1275	1.1614	1.0835	1.052	1.1278	1.0831	1.0716	1.1162	1.0549	1.0596	1.0546	1.0247	1.0654	1.1323	1.0253	1.0275	0.9976	1.0155	1.0115	1.0437	1.0242
1764.31	1.0997	1.1293	1.1208	1.1073	1.0923	1.1742	1.082	1.1939	1.0699	1.148	1.0729	1.0698	1.0741	1.0645	1.0715	1.1169	1.0617	1.1856	1.0903	1.1074	1.0351	1.0561	1.094	1.133	1.129	1.1074	1.0858	1.0833	1.1291	1.158	1.0884	1.0566	1.1367	1.0855	1.0721	1.116	1.0542	1.0613	1.0528	1.0246	1.0635	1.1325	1.0243	1.024	0.9954	1.013	1.0116	1.041	1.0255
1769.31	1.0929	1.126	1.1185	1.1064	1.0911	1.1722	1.0823	1.1878	1.0704	1.1455	1.0704	1.0747	1.0709	1.064	1.0697	1.1153	1.0578	1.1842	1.0881	1.1092	1.034	1.0548	1.0894	1.1283	1.128	1.1081	1.0841	1.0854	1.1244	1.1594	1.089	1.0516	1.1316	1.078	1.0717	1.1142	1.0509	1.0592	1.052	1.023	1.0598	1.1248	1.0223	1.023	0.9916	1.0118	1.0118	1.0396	1.0245
1774.31	1.0924	1.1248	1.1148	1.1035	1.0943	1.1734	1.0816	1.1853	1.0678	1.1413	1.0704	1.0745	1.0686	1.061	1.0706	1.1155	1.0584	1.1838	1.0873	1.1092	1.0356	1.0561	1.0907	1.1304	1.1263	1.1063	1.0857	1.0844	1.1254	1.1581	1.0885	1.0533	1.1359	1.0771	1.0703	1.1153	1.0519	1.0582	1.0509	1.0184	1.06	1.1227	1.0212	1.0228	0.9941	1.0107	1.0083	1.039	1.0236
1779.31	1.0963	1.1283	1.1179	1.1046	1.0947	1.1746	1.0835	1.1922	1.0715	1.1438	1.0749	1.0759	1.0691	1.0623	1.0712	1.1121	1.0576	1.1834	1.0872	1.1077	1.0373	1.0577	1.0927	1.1333	1.1286	1.1082	1.0848	1.0818	1.1242	1.1559	1.0896	1.0529	1.1346	1.0807	1.07	1.1211	1.0504	1.0598	1.049	1.0191	1.0586	1.1241	1.022	1.0242	0.9924	1.0124	1.0112	1.0394	1.0249
1784.32	1.0941	1.1255	1.1123	1.1041	1.0928	1.1729	1.0874	1.1875	1.0704	1.1462	1.0755	1.0731	1.0719	1.0634	1.0651	1.1148	1.0619	1.1834	1.0904	1.1076	1.0365	1.0558	1.0887	1.1261	1.1266	1.1029	1.0834	1.0807	1.1308	1.1601	1.0837	1.05	1.1343	1.08	1.0731	1.1084	1.0482	1.062	1.0502	1.0179	1.0568	1.1234	1.023	1.0235	0.9895	1.0125	1.0088	1.0375	1.023
1789.31	1.0944	1.1237	1.1168	1.1029	1.096	1.1708	1.0814	1.1899	1.0731	1.1403	1.0755	1.0683	1.0692	1.062	1.0684	1.1129	1.0585	1.1822	1.0878	1.1079	1.0319	1.0566	1.0903	1.1279	1.1296	1.1062	1.0835	1.0791	1.1291	1.1586	1.0867	1.053	1.1328	1.0791	1.0754	1.1132	1.0485	1.06	1.0499	1.0155	1.0572	1.1224	1.0228	1.0232	0.9922	1.011	1.0093	1.0374	1.0218
1794.31	1.0977	1.1219	1.1153	1.1053	1.0912	1.1731	1.0858	1.1897	1.0724	1.1447	1.0783	1.0747	1.0716	1.065	1.0699	1.1133	1.0553	1.1841	1.0889	1.1082	1.0355	1.0604	1.0903	1.1306	1.1324	1.1056	1.0838	1.0829	1.1258	1.1591	1.0857	1.0543	1.1324	1.0811	1.0706	1.1121	1.0486	1.0603	1.0484	1.0171	1.0553	1.1192	1.0203	1.0233	0.9896	1.0111	1.0085	1.0363	1.0244
1799.31	1.0931	1.1186	1.1107	1.1028	1.0931	1.1694	1.0828	1.1878	1.0678	1.138	1.072	1.0736	1.0695	1.0633	1.0669	1.1103	1.054	1.1811	1.0829	1.1076	1.0327	1.058	1.0835	1.1239	1.1227	1.1054	1.0853	1.082	1.1222	1.1578	1.0864	1.0469	1.123	1.0785	1.066	1.1118	1.0473	1.06	1.0486	1.0151	1.0522	1.1166	1.021	1.0224	0.9915	1.0107	1.0096	1.0346	1.0228
1804.31	1.0913	1.121	1.1121	1.102	1.0902	1.1687	1.0834	1.1824	1.0679	1.1437	1.0715	1.0745	1.0648	1.0595	1.0633	1.1139	1.0512	1.1799	1.087	1.102	1.0312	1.0587	1.0887	1.1299	1.1268	1.1039	1.0826	1.08	1.1219	1.1523	1.0898	1.0509	1.1315	1.0768	1.0661	1.115	1.0486	1.0615	1.0483	1.014	1.0538	1.1211	1.0204	1.0212	0.9895	1.0106	1.0115	1.0367	1.0216
1809.32	1.0931	1.122	1.1122	1.1044	1.0921	1.1708	1.0837	1.1848	1.0701	1.1387	1.0728	1.0759	1.0688	1.0621	1.0704	1.1161	1.0559	1.181	1.0859	1.1062	1.0367	1.0574	1.0822	1.1276	1.1256	1.1034	1.0824	1.083	1.1224	1.1603	1.0855	1.048	1.1297	1.0754	1.0666	1.1127	1.0428	1.0578	1.0444	1.0101	1.0499	1.1141	1.0199	1.0177	0.9838	1.006	1.0093	1.03	1.021
1814.32	1.0922	1.1196	1.1107	1.1015	1.0885	1.1692	1.0833	1.1915	1.0707	1.1397	1.0769	1.0752	1.0669	1.0579	1.0686	1.1115	1.0564	1.1783	1.0867	1.1049	1.0305	1.0582	1.0806	1.1246	1.124	1.1044	1.081	1.0836	1.1214	1.1572	1.0836	1.0489	1.1271	1.076	1.066	1.1146	1.0418	1.0575	1.0442	1.0076	1.048	1.1113	1.0171	1.0187	0.9863	1.0064	1.0054	1.0292	1.0205
1819.31	1.0946	1.1203	1.1105	1.1028	1.0901	1.1711	1.0859	1.1833	1.0713	1.1362	1.0761	1.0747	1.0683	1.0622	1.0682	1.1108	1.0562	1.1807	1.0866	1.1051	1.0323	1.0559	1.0869	1.1271	1.1286	1.1035	1.0833	1.0839	1.1264	1.1545	1.0841	1.0511	1.1253	1.0788	1.0671	1.1155	1.0416	1.0581	1.0437	1.0077	1.047	1.1099	1.0166	1.0168	0.9843	1.0049	1.0058	1.0287	1.0198
1824.31	1.0949	1.1169	1.1085	1.1	1.0872	1.1685	1.0839	1.1873	1.0705	1.1419	1.0768	1.0696	1.0655	1.0622	1.0672	1.1125	1.0556	1.1843	1.084	1.1067	1.0328	1.0607	1.0842	1.1301	1.1258	1.1004	1.0818	1.0832	1.1232	1.156	1.0877	1.0475	1.1252	1.0764	1.0681	1.1134	1.0412	1.0583	1.044	1.0078	1.0456	1.1106	1.0149	1.0178	0.9839	1.0073	1.0035	1.0215	1.0176
1829.32	1.0925	1.118	1.1088	1.1003	1.0904	1.1692	1.0862	1.1856	1.0721	1.141	1.0756	1.0758	1.067	1.0593	1.0669	1.113	1.0546	1.1803	1.084	1.1057	1.0327	1.0574	1.0858	1.1259	1.1236	1.102	1.0812	1.0811	1.1236	1.1551	1.0889	1.0487	1.1268	1.0751	1.0667	1.1141	1.0389	1.0565	1.042	1.0051	1.044	1.1066	1.0152	1.0162	0.9835	1.0031	1.0038	1.0348	1.0186
1834.31	1.0976	1.1173	1.1121	1.1047	1.0934	1.1685	1.0863	1.1889	1.0743	1.1375	1.0782	1.0811	1.0683	1.0627	1.0676	1.1121	1.0591	1.1818	1.0816	1.1044	1.0335	1.0609	1.0851	1.1264	1.1255	1.1035	1.0809	1.0818	1.1286	1.1587	1.0856	1.0506	1.128	1.08	1.0676	1.1146	1.0403	1.0586	1.0423	1.0055	1.0454	1.1077	1.0163	1.0179	0.9835	1.005	1.0048	1.0266	1.0201
1839.32	1.0946	1.1182	1.1106	1.1047	1.0952	1.1692	1.0847	1.1897	1.0698	1.1396	1.0751	1.0789	1.0645	1.0622	1.0635	1.1154	1.0573	1.1791	1.0855	1.1011	1.0346	1.0604	1.0855	1.1294	1.1216	1.1048	1.0847	1.0822	1.1181	1.151	1.088	1.0491	1.1286	1.0804	1.065	1.1115	1.0388	1.058	1.0409	1.0036	1.0433	1.1069	1.0151	1.0177	0.9836	1.0025	1.0055	1.0247	1.0191
1844.31	1.0992	1.1175	1.1103	1.1025	1.0954	1.1715	1.0885	1.1892	1.0732	1.1391	1.0766	1.0824	1.0697	1.0647	1.0684	1.113	1.056	1.1828	1.0854	1.1037	1.0346	1.0618	1.0863	1.1293	1.124	1.1036	1.082	1.0869	1.1238	1.1541	1.0898	1.0477	1.1275	1.0815	1.0674	1.1158	1.0381	1.0591	1.0392	1.0022	1.0441	1.104	1.0141	1.0161	0.9818	1.0015	1.0021	1.0249	1.018
1849.31	1.0954	1.1185	1.1092	1.102	1.0927	1.1713	1.0898	1.1884	1.0769	1.1368	1.0766	1.078	1.0664	1.0656	1.0626	1.1133	1.0556	1.1814	1.0834	1.1025	1.0306	1.0582	1.0833	1.1259	1.124	1.101	1.0807	1.0829	1.1219	1.156	1.0878	1.0467	1.1287	1.0788	1.0649	1.1121	1.037	1.0602	1.041	1.0044	1.0425	1.104	1.0159	1.0167	0.9836	1.0039	1.0048	1.0258	1.0194
1854.32	1.0955	1.1159	1.1096	1.1043	1.0912	1.1718	1.0827	1.1884	1.072	1.1394	1.0768	1.0782	1.0658	1.0661	1.0664	1.1133	1.055	1.1811	1.0824	1.1065	1.0322	1.0629	1.0849	1.1261	1.1186	1.0987	1.0848	1.0839	1.1218	1.1547	1.0883	1.0531	1.1264	1.0769	1.0651	1.1143	1.0372	1.058	1.0387	1.0006	1.0413	1.1033	1.014	1.015	0.9801	1.0021	1.0048	1.0224	1.0189
1859.32	1.0952	1.116	1.1121	1.1012	1.0895	1.1681	1.0862	1.1857	1.0777	1.139	1.0783	1.0752	1.0663	1.0585	1.0665	1.1146	1.0564	1.1769	1.0834	1.1041	1.0311	1.0625	1.0853	1.1293	1.1212	1.1013	1.0776	1.0841	1.1257	1.1515	1.0882	1.0484	1.1223	1.076	1.0666	1.1163	1.037	1.0577	1.0378	1.0004	1.0396	1.1013	1.0134	1.014	0.9815	1.0031	1.0032	1.0242	1.0195
1864.32	1.0955	1.1133	1.1069	1.1008	1.0921	1.1705	1.0874	1.1805	1.0726	1.1371	1.0771	1.0736	1.0648	1.0615	1.0649	1.1125	1.054	1.178	1.0832	1.1009	1.0313	1.0627	1.0834	1.1242	1.1206	1.101	1.0851	1.0824	1.1243	1.1544	1.0833	1.0466	1.1254	1.0777	1.0683	1.1166	1.0376	1.061	1.0416	1.002	1.0394	1.1032	1.0151	1.0159	0.9834	1.0039	1.007	1.0258	1.0199
1869.32	1.0933	1.1155	1.107	1.1032	1.0933	1.1688	1.0875	1.1865	1.0738	1.1363	1.0815	1.077	1.0667	1.0624	1.0638	1.1111	1.0563	1.1809	1.0811	1.1052	1.0319	1.0655	1.0829	1.1218	1.1181	1.1012	1.0791	1.0804	1.1224	1.1543	1.0888	1.0499	1.1236	1.0754	1.0669	1.1151	1.0355	1.0576	1.0375	0.9989	1.0373	1.1003	1.0129	1.015	0.9796	0.9994	1.0006	1.02	1.018
1874.31	1.0942	1.1125	1.1067	1.101	1.089	1.1651	1.0865	1.1852	1.0718	1.135	1.0785	1.0788	1.0662	1.0599	1.0648	1.1104	1.0546	1.182	1.0792	1.1023	1.0296	1.0582	1.0811	1.1272	1.1206	1.1028	1.0792	1.0803	1.1219	1.1542	1.0901	1.0493	1.1245	1.0754	1.0649	1.1193	1.0359	1.0574	1.0382	0.9968	1.0368	1.0974	1.0132	1.0117	0.9829	0.9995	1.0044	1.0202	1.0165
1879.31	1.0942	1.1161	1.1038	1.1008	1.0924	1.169	1.0892	1.1818	1.0719	1.1338	1.0789	1.0753	1.0662	1.06	1.0667	1.1128	1.0567	1.177	1.0804	1.1004	1.0307	1.0632	1.0836	1.1263	1.1171	1.0983	1.0822	1.0796	1.1249	1.1534	1.0885	1.0461	1.1204	1.0748	1.0648	1.1128	1.0363	1.059	1.0371	0.9946	1.0371	1.0993	1.0119	1.0135	0.9788	0.9996	1.0036	1.0195	1.0169
1884.31	1.0954	1.1095	1.1056	1.0998	1.0905	1.1671	1.0897	1.181	1.0736	1.1364	1.0816	1.0791	1.0669	1.0645	1.0679	1.1162	1.0534	1.1779	1.0813	1.0987	1.0331	1.0637	1.0808	1.1248	1.1212	1.1002	1.0799	1.0807	1.1213	1.1544	1.0882	1.0484	1.1228	1.0776	1.0652	1.1134	1.0329	1.0592	1.0333	0.9945	1.0335	1.0955	1.0103	1.0102	0.9785	1.0011	1.0002	1.0202	1.0165
1889.31	1.094	1.1091	1.1019	1.1012	1.0904	1.1686	1.0896	1.1814	1.0728	1.1344	1.0761	1.0739	1.0609	1.0613	1.0638	1.114	1.0551	1.1757	1.0781	1.0986	1.0326	1.063	1.0843	1.1223	1.1176	1.0987	1.0821	1.0776	1.1232	1.1527	1.0883	1.0465	1.1182	1.0758	1.0654	1.1102	1.0308	1.0585	1.0323	0.9927	1.0311	1.0923	1.01	1.0102	0.9755	0.9969	0.9999	1.0159	1.012
1894.31	1.0935	1.1096	1.103	1.0993	1.0893	1.1652	1.0874	1.1844	1.0716	1.1315	1.0773	1.0808	1.0654	1.0631	1.0665	1.1124	1.0528	1.1762	1.0784	1.1013	1.0318	1.0644	1.0842	1.1243	1.1222	1.0983	1.0763	1.0802	1.1228	1.1553	1.0898	1.0442	1.1238	1.0746	1.0635	1.1149	1.0323	1.0582	1.0344	0.9956	1.0318	1.0928	1.0106	1.013	0.9781	0.998	1.0019	1.0183	1.0155
1899.31	1.0973	1.1084	1.1011	1.0987	1.0903	1.1662	1.0902	1.1812	1.0767	1.1372	1.0814	1.0765	1.068	1.0649	1.0651	1.1108	1.0583	1.1792	1.0762	1.1012	1.035	1.0659	1.0855	1.1252	1.1191	1.0973	1.0784	1.0813	1.1205	1.1489	1.0905	1.0449	1.1235	1.0714	1.0652	1.12	1.0322	1.0573	1.0348	0.9928	1.0331	1.0919	1.0099	1.0117	0.9783	0.9986	1.0018	1.0203	1.017
1904.31	1.0951	1.1126	1.0996	1.1016	1.0938	1.1682	1.0916	1.1842	1.0732	1.1357	1.0823	1.0773	1.0667	1.0648	1.0643	1.1116	1.0549	1.1801	1.0786	1.0943	1.0331	1.0676	1.0852	1.1267	1.1216	1.0956	1.0782	1.0801	1.1258	1.1562	1.0897	1.048	1.1224	1.0796	1.0667	1.1135	1.0278	1.055	1.0303	0.9884	1.0291	1.0903	1.008	1.0054	0.9742	0.9965	1.0003	1.014	1.0113
1909.32	1.0986	1.1108	1.1046	1.098	1.0955	1.1711	1.0921	1.1864	1.0763	1.1351	1.0805	1.0788	1.0642	1.0626	1.0687	1.1125	1.0559	1.1773	1.0761	1.0986	1.0308	1.0673	1.0854	1.1239	1.1163	1.0975	1.0776	1.0833	1.1211	1.1534	1.0891	1.0457	1.1193	1.0789	1.0645	1.1162	1.0315	1.0572	1.0335	0.9931	1.0307	1.0898	1.0116	1.0116	0.9785	0.9983	1.0019	1.0191	1.0142
1914.31	1.0942	1.1088	1.1029	1.1016	1.0921	1.167	1.0898	1.1835	1.0744	1.1331	1.0832	1.0798	1.0641	1.0639	1.0674	1.1118	1.0569	1.1774	1.0798	1.0955	1.0323	1.0647	1.0838	1.1223	1.1195	1.097	1.0771	1.0807	1.1217	1.1551	1.0933	1.0481	1.1229	1.0777	1.062	1.1147	1.032	1.062	1.0366	0.9942	1.0318	1.0893	1.0131	1.012	0.982	0.999	1.0058	1.0188	1.0186
1919.31	1.0945	1.1078	1.1051	1.0988	1.0952	1.1696	1.0905	1.1862	1.0751	1.1307	1.0807	1.0797	1.0635	1.066	1.0663	1.1123	1.0527	1.1804	1.0781	1.0993	1.0294	1.0695	1.082	1.1218	1.1192	1.098	1.0775	1.08	1.1238	1.1554	1.0841	1.0443	1.1202	1.0783	1.0657	1.1142	1.0282	1.0566	1.031	0.9907	1.029	1.0875	1.0096	1.0098	0.9762	0.9965	1.0009	1.014	1.0161
1924.32	1.0965	1.1083	1.1038	1.0989	1.0913	1.1692	1.0932	1.1833	1.0738	1.1307	1.0838	1.0832	1.0645	1.064	1.0657	1.1148	1.0536	1.1774	1.0776	1.0955	1.0319	1.07	1.0798	1.1244	1.1203	1.0964	1.0802	1.0827	1.1229	1.1565	1.0893	1.0471	1.1237	1.0777	1.0669	1.1126	1.0281	1.0569	1.0324	0.9894	1.027	1.0872	1.0079	1.0112	0.9755	0.9957	1.0004	1.0126	1.0156
1929.31	1.0961	1.1081	1.105	1.1027	1.0954	1.1686	1.0928	1.1805	1.0775	1.1364	1.085	1.0821	1.0659	1.062	1.0658	1.1117	1.0556	1.1766	1.0766	1.0983	1.0329	1.0658	1.0777	1.1257	1.1174	1.095	1.0765	1.0835	1.1244	1.1532	1.0881	1.0458	1.1214	1.0785	1.0676	1.1139	1.029	1.0581	1.0329	0.9908	1.027	1.0869	1.0121	1.0095	0.9764	0.9965	1.0021	1.0151	1.0152
1934.32	1.0945	1.1079	1.1033	1.0991	1.0924	1.1701	1.0902	1.1824	1.0755	1.1344	1.0834	1.084	1.0658	1.0659	1.0681	1.1091	1.0556	1.1809	1.0769	1.0973	1.0334	1.0675	1.0853	1.1251	1.1192	1.0951	1.0777	1.0787	1.1207	1.1537	1.0904	1.0454	1.1244	1.0786	1.0647	1.114	1.028	1.0568	1.0318	0.9883	1.0272	1.0837	1.0101	1.008	0.9748	0.9955	0.9994	1.0145	1.0123
1939.31	1.0951	1.1072	1.1027	1.1027	1.0945	1.1669	1.0933	1.1807	1.0745	1.1326	1.0837	1.08	1.0658	1.065	1.0656	1.1124	1.0559	1.1769	1.0768	1.1006	1.0338	1.0695	1.0806	1.1231	1.1204	1.0922	1.0763	1.0838	1.124	1.1524	1.0894	1.047	1.1225	1.0788	1.0691	1.1166	1.0275	1.0594	1.0283	0.9871	1.0275	1.0825	1.0091	1.0086	0.975	0.9948	0.9992	1.0134	1.0152
1944.32	1.095	1.1066	1.1028	1.1	1.0921	1.1714	1.0932	1.1819	1.0723	1.13	1.082	1.0828	1.0636	1.061	1.0643	1.114	1.0551	1.1755	1.078	1.0977	1.0308	1.0678	1.0798	1.1214	1.1171	1.0947	1.0794	1.0844	1.1216	1.1553	1.0909	1.0461	1.1233	1.0782	1.0643	1.115	1.0259	1.057	1.0274	0.987	1.025	1.083	1.008	1.0066	0.9728	0.9939	0.9994	1.0125	1.0134
1949.31	1.1	1.109	1.1016	1.0997	1.094	1.1706	1.0962	1.1819	1.0756	1.1342	1.0825	1.0784	1.0648	1.0633	1.0677	1.1108	1.0555	1.1772	1.0786	1.0961	1.0342	1.0696	1.0838	1.1261	1.1188	1.0963	1.081	1.0803	1.1173	1.1582	1.0956	1.0493	1.122	1.0749	1.0691	1.1139	1.0252	1.0532	1.0268	0.9867	1.0238	1.0808	1.0061	1.0068	0.9713	0.9916	0.9996	1.0101	1.01
1954.31	1.0968	1.1062	1.1033	1.1041	1.0896	1.169	1.0969	1.1846	1.0731	1.1327	1.0835	1.0816	1.0651	1.0611	1.0673	1.1164	1.0556	1.1768	1.0757	1.0984	1.0292	1.0685	1.0851	1.1232	1.1206	1.0952	1.0802	1.0807	1.1202	1.1561	1.0892	1.0462	1.1256	1.0768	1.0645	1.1182	1.0251	1.0556	1.0302	0.9874	1.023	1.0832	1.0086	1.0071	0.9735	0.9927	0.9995	1.0115	1.012
1959.31	1.0977	1.1069	1.1009	1.1	1.0921	1.1671	1.0931	1.1879	1.0767	1.132	1.0817	1.0806	1.0682	1.0654	1.0687	1.1147	1.0579	1.1797	1.0755	1.098	1.0327	1.0711	1.0827	1.1249	1.1202	1.0915	1.0834	1.0811	1.1223	1.1559	1.0907	1.046	1.1242	1.077	1.0631	1.116	1.0265	1.0581	1.0307	0.9879	1.0238	1.0821	1.0108	1.0105	0.9765	0.9954	1.0006	1.0145	1.0151
1964.31	1.0976	1.1073	1.1022	1.1037	1.0966	1.1689	1.0954	1.184	1.0761	1.1342	1.0823	1.0841	1.0663	1.0652	1.0652	1.1153	1.0539	1.1807	1.073	1.0974	1.034	1.074	1.0803	1.1253	1.1212	1.0918	1.0796	1.0848	1.1229	1.153	1.0918	1.047	1.1247	1.078	1.0686	1.12	1.0256	1.058	1.0294	0.9882	1.0255	1.0826	1.0113	1.0115	0.9772	0.9962	1.0011	1.0134	1.0144
1969.32	1.0996	1.1064	1.1013	1.1032	1.0955	1.1679	1.0953	1.1834	1.0789	1.1349	1.0859	1.0843	1.0629	1.0669	1.0668	1.1156	1.0558	1.1828	1.078	1.096	1.0333	1.0736	1.0851	1.1208	1.1208	1.0929	1.0843	1.0811	1.1265	1.1546	1.0892	1.0452	1.1234	1.0789	1.0667	1.1198	1.0232	1.0575	1.0285	0.9857	1.0214	1.0806	1.0094	1.0047	0.972	0.9938	1.0005	1.012	1.0125
1974.31	1.0991	1.1037	1.0995	1.099	1.0941	1.1678	1.0942	1.1822	1.0796	1.1369	1.0865	1.0786	1.065	1.0655	1.063	1.113	1.0576	1.1765	1.0781	1.0964	1.0354	1.0734	1.0834	1.1246	1.1195	1.0905	1.0741	1.0825	1.1189	1.1562	1.0917	1.0452	1.1256	1.0799	1.0628	1.1189	1.0234	1.0557	1.0242	0.9848	1.0227	1.0799	1.0092	1.0066	0.9727	0.9927	0.9981	1.0099	1.0129
1979.31	1.0987	1.1054	1.0976	1.1032	1.096	1.1694	1.0928	1.1827	1.0783	1.1332	1.0823	1.0817	1.0663	1.0617	1.0651	1.1126	1.0558	1.1767	1.0761	1.0968	1.0335	1.0726	1.0816	1.123	1.1181	1.0942	1.0813	1.0812	1.1208	1.1548	1.0915	1.047	1.1219	1.079	1.0645	1.1139	1.0246	1.0583	1.0285	0.9842	1.0235	1.0786	1.0091	1.0094	0.9731	0.9937	1.0006	1.01	1.0137
1984.32	1.0991	1.1014	1.0987	1.1024	1.0928	1.165	1.0951	1.1792	1.0745	1.1318	1.0814	1.0829	1.0663	1.0639	1.0664	1.1112	1.0535	1.1741	1.0767	1.0933	1.0285	1.0719	1.0817	1.1199	1.1147	1.0936	1.0811	1.085	1.1242	1.1528	1.0898	1.0455	1.123	1.0765	1.0672	1.1163	1.0225	1.0542	1.0244	0.9803	1.0207	1.0777	1.0074	1.0068	0.9697	0.9911	0.9979	1.0083	1.0104
1989.31	1.1019	1.1079	1.1043	1.1028	1.0963	1.1743	1.0949	1.1806	1.0829	1.1371	1.0884	1.0856	1.068	1.0643	1.0687	1.115	1.0575	1.1795	1.0775	1.0986	1.0346	1.0792	1.0866	1.1278	1.1203	1.0948	1.0827	1.0822	1.1216	1.1575	1.0919	1.0507	1.125	1.078	1.0656	1.1211	1.0213	1.0552	1.0271	0.9826	1.0197	1.0778	1.0081	1.0067	0.9719	0.9912	0.9983	1.0098	1.0122
1994.31	1.1014	1.1062	1.104	1.101	1.0951	1.1702	1.0955	1.1797	1.0776	1.129	1.0846	1.0827	1.0691	1.0644	1.0684	1.1121	1.0538	1.1757	1.077	1.0952	1.0348	1.0722	1.0808	1.1225	1.118	1.0935	1.0767	1.0844	1.1255	1.157	1.0926	1.047	1.1198	1.075	1.0697	1.1201	1.0225	1.057	1.0229	0.9807	1.0195	1.0777	1.008	1.0071	0.9709	0.9911	0.9983	1.0087	1.0129
1999.31	1.1019	1.1043	1.1024	1.1021	1.0975	1.1679	1.0971	1.1806	1.0742	1.1335	1.0866	1.0874	1.0646	1.0636	1.0681	1.1159	1.0543	1.1779	1.0769	1.0963	1.0332	1.0705	1.0796	1.1253	1.1186	1.0907	1.0785	1.0809	1.1203	1.154	1.0911	1.0456	1.122	1.079	1.0666	1.1108	1.0221	1.0577	1.0262	0.9846	1.0214	1.0782	1.0096	1.0094	0.973	0.9915	1.0018	1.0095	1.0135
2004.31	1.1001	1.1077	1.1025	1.1005	1.0919	1.1694	1.096	1.1849	1.0807	1.1339	1.0844	1.0848	1.068	1.0627	1.0694	1.1168	1.0526	1.1758	1.0764	1.1002	1.0315	1.0719	1.0844	1.1223	1.1129	1.0907	1.0804	1.0811	1.1217	1.1551	1.0953	1.0471	1.1236	1.0777	1.07	1.1214	1.0223	1.0573	1.0271	0.9832	1.0202	1.0782	1.0114	1.0059	0.9737	0.9933	1.0007	1.0086	1.0149
2009.32	1.1014	1.1058	1.1015	1.1032	1.0957	1.1705	1.0994	1.1834	1.0796	1.1364	1.0853	1.0863	1.0688	1.0661	1.0664	1.1161	1.0583	1.1786	1.0771	1.0983	1.0333	1.0733	1.0859	1.1275	1.1181	1.0942	1.083	1.0824	1.1244	1.1556	1.092	1.05	1.1255	1.078	1.0682	1.115	1.0229	1.0585	1.0239	0.9816	1.0193	1.0775	1.0094	1.0069	0.9719	0.9907	1.0004	1.0085	1.0113
2014.31	1.1022	1.108	1.1045	1.1028	1.0973	1.1708	1.0988	1.1859	1.0793	1.1315	1.0897	1.0889	1.0691	1.0653	1.0696	1.1163	1.0543	1.1773	1.0759	1.0959	1.0375	1.0701	1.0856	1.1247	1.1166	1.0896	1.0832	1.0824	1.1226	1.1529	1.0965	1.0439	1.1233	1.0774	1.0684	1.1148	1.0226	1.059	1.0278	0.9858	1.0214	1.0777	1.0103	1.0111	0.9752	0.9928	1.0007	1.009	1.0168
2019.31	1.0996	1.106	1.1016	1.105	1.0974	1.1682	1.0983	1.1835	1.08	1.1353	1.0908	1.0892	1.0696	1.0654	1.0693	1.1182	1.0592	1.1791	1.0787	1.0998	1.0356	1.0749	1.0849	1.1246	1.1202	1.0934	1.0794	1.0846	1.1272	1.1593	1.0969	1.0495	1.1241	1.0803	1.0714	1.1159	1.024	1.0589	1.0239	0.983	1.0196	1.0786	1.0109	1.0096	0.9728	0.9926	0.9989	1.0102	1.0138
2024.31	1.1041	1.1057	1.1021	1.1082	1.1009	1.172	1.0986	1.1839	1.0815	1.1323	1.0869	1.0875	1.0716	1.0675	1.0662	1.1165	1.058	1.1787	1.0785	1.0996	1.0352	1.0746	1.089	1.1275	1.1185	1.0925	1.0853	1.0827	1.1241	1.1543	1.096	1.0517	1.1271	1.0822	1.0691	1.1217	1.0229	1.0584	1.0272	0.9818	1.0197	1.0776	1.0095	1.0078	0.9726	0.9907	0.9992	1.0076	1.0139
2029.31	1.1036	1.109	1.1057	1.1075	1.0998	1.1745	1.105	1.1868	1.0805	1.1361	1.0924	1.0895	1.0702	1.0686	1.0712	1.1187	1.058	1.1811	1.0807	1.1003	1.0367	1.0761	1.085	1.1293	1.1219	1.0974	1.0829	1.0874	1.1292	1.1564	1.0961	1.0457	1.1296	1.0831	1.0661	1.1275	1.0235	1.0593	1.0246	0.9832	1.0181	1.0772	1.0097	1.0062	0.9729	0.9932	0.9994	1.0075	1.0133
2034.31	1.1089	1.1114	1.1109	1.1117	1.1025	1.1758	1.1047	1.1873	1.0826	1.1416	1.0941	1.0947	1.0754	1.07	1.0763	1.1219	1.0616	1.1832	1.0819	1.1028	1.0373	1.0796	1.0893	1.1284	1.1232	1.0953	1.0868	1.0903	1.1349	1.1646	1.1025	1.0551	1.1305	1.0902	1.0729	1.1258	1.0228	1.0581	1.0241	0.9808	1.0172	1.0765	1.0111	1.0065	0.9707	0.9925	1.0009	1.0084	1.012
2039.31	1.1105	1.1116	1.1122	1.1106	1.1021	1.1794	1.1048	1.1934	1.0833	1.1441	1.0959	1.0941	1.0723	1.0739	1.0766	1.124	1.0611	1.1839	1.0847	1.103	1.0416	1.0848	1.0861	1.1312	1.1241	1.0998	1.0871	1.0897	1.132	1.1662	1.1008	1.0542	1.131	1.0875	1.0795	1.1255	1.0243	1.0581	1.0242	0.9836	1.0191	1.0776	1.0097	1.0062	0.972	0.9906	1	1.0084	1.0122
2044.31	1.1131	1.1152	1.1132	1.1179	1.1051	1.1826	1.1076	1.1956	1.0888	1.1429	1.0996	1.0994	1.0753	1.0741	1.082	1.1282	1.0606	1.1885	1.0894	1.1093	1.0445	1.0836	1.0937	1.1338	1.1263	1.0996	1.0871	1.0963	1.1364	1.1637	1.1071	1.0567	1.1337	1.0916	1.0731	1.135	1.0242	1.0586	1.0238	0.9815	1.018	1.0767	1.0106	1.0079	0.9725	0.992	1.0003	1.0106	1.014
2049.32	1.1131	1.1146	1.1121	1.1172	1.1052	1.1806	1.1094	1.1976	1.092	1.1476	1.1018	1.1	1.0786	1.0754	1.0843	1.1266	1.0645	1.188	1.0923	1.107	1.0444	1.0838	1.0912	1.1328	1.1313	1.1	1.0893	1.0936	1.1365	1.1678	1.1088	1.0588	1.1334	1.096	1.075	1.135	1.0235	1.0582	1.0235	0.9822	1.0181	1.0766	1.0108	1.0081	0.9743	0.9939	1.0001	1.0102	1.0136
2054.32	1.1144	1.1166	1.1163	1.1166	1.1105	1.1857	1.1129	1.1931	1.0914	1.1526	1.1072	1.1011	1.0787	1.0834	1.0854	1.1319	1.0669	1.1936	1.0933	1.1105	1.0477	1.0911	1.0963	1.1394	1.1296	1.1013	1.0898	1.0999	1.1375	1.1685	1.1145	1.0616	1.1395	1.0984	1.079	1.1441	1.0219	1.0568	1.0208	0.98	1.0168	1.0751	1.0091	1.0082	0.9719	0.9883	0.998	1.004	1.0115
2059.32	1.1131	1.1125	1.1136	1.1179	1.1043	1.1846	1.1119	1.1933	1.0889	1.1507	1.1047	1.1042	1.0798	1.0779	1.0874	1.1271	1.0648	1.1932	1.0938	1.1064	1.0449	1.0852	1.0968	1.142	1.1283	1.103	1.0935	1.0932	1.1384	1.1699	1.1156	1.0623	1.1395	1.0947	1.0817	1.1403	1.0231	1.0587	1.0231	0.9813	1.0179	1.0778	1.0112	1.0075	0.9744	0.9922	1.0012	1.0103	1.014
2064.31	1.1166	1.1184	1.1209	1.1247	1.1122	1.187	1.1163	1.1998	1.0914	1.1545	1.1029	1.1087	1.0846	1.0782	1.0912	1.1296	1.0706	1.1963	1.1001	1.1156	1.0468	1.0898	1.1007	1.1444	1.1355	1.1048	1.0966	1.0944	1.1445	1.1753	1.1235	1.0669	1.1457	1.1019	1.0835	1.1402	1.0219	1.0587	1.0222	0.9809	1.0178	1.0757	1.0108	1.0096	0.9717	0.9924	0.9978	1.0066	1.0132
2069.32	1.1186	1.1199	1.1208	1.1284	1.1136	1.1913	1.116	1.2004	1.1008	1.1547	1.1089	1.1088	1.083	1.0823	1.0939	1.1352	1.0724	1.1977	1.1015	1.1136	1.0496	1.094	1.1046	1.146	1.1375	1.1119	1.0956	1.0963	1.142	1.1716	1.1206	1.0647	1.1446	1.1021	1.0837	1.1478	1.0218	1.0597	1.0222	0.9802	1.0169	1.0761	1.0109	1.0059	0.9716	0.9919	0.9988	1.0081	1.0115
2074.31	1.1237	1.1246	1.1241	1.1248	1.1158	1.1931	1.1176	1.2039	1.1008	1.16	1.1134	1.1128	1.0889	1.0827	1.0933	1.139	1.0723	1.2026	1.1006	1.1155	1.0507	1.0946	1.1038	1.1401	1.1397	1.1137	1.0991	1.1045	1.1511	1.1766	1.1271	1.0672	1.144	1.1071	1.0814	1.1486	1.0206	1.0576	1.0216	0.9784	1.0176	1.0753	1.0103	1.0065	0.9704	0.9888	0.9978	1.0052	1.0112
2079.31	1.1192	1.1235	1.1281	1.1309	1.1113	1.1971	1.1231	1.2071	1.1033	1.1612	1.1113	1.1106	1.0889	1.0875	1.0984	1.1393	1.0742	1.2029	1.1064	1.1205	1.0547	1.0998	1.1058	1.1512	1.1356	1.1155	1.101	1.1027	1.1497	1.175	1.1267	1.0768	1.1505	1.1112	1.0897	1.1521	1.021	1.0581	1.0186	0.9781	1.016	1.0733	1.0093	1.006	0.9701	0.9912	0.9979	1.0062	1.0109
2084.31	1.1253	1.1286	1.1275	1.131	1.1186	1.1977	1.1233	1.2068	1.1035	1.1648	1.1175	1.1191	1.0914	1.0875	1.1022	1.1401	1.0726	1.2076	1.1091	1.1191	1.0518	1.102	1.1098	1.1513	1.1372	1.1143	1.1032	1.1095	1.1542	1.1807	1.1311	1.0724	1.1499	1.1108	1.089	1.1573	1.0222	1.0584	1.0194	0.9786	1.0149	1.074	1.0102	1.0053	0.9728	0.989	0.9985	1.0069	1.0106
2089.32	1.1288	1.1296	1.134	1.1352	1.1215	1.2039	1.1219	1.2118	1.108	1.1699	1.1163	1.1206	1.0941	1.0888	1.1025	1.1408	1.0776	1.2101	1.1104	1.1194	1.0584	1.1018	1.1117	1.1523	1.1432	1.1138	1.106	1.1092	1.1524	1.1847	1.1284	1.0748	1.149	1.1148	1.0891	1.1548	1.0193	1.0582	1.017	0.977	1.0137	1.0724	1.0087	1.0073	0.9694	0.9879	0.9978	1.003	1.0101
2094.32	1.1293	1.1299	1.1345	1.1344	1.1185	1.2009	1.1281	1.2093	1.1069	1.1687	1.1211	1.1199	1.093	1.0899	1.1026	1.1425	1.0756	1.211	1.1146	1.1223	1.0567	1.101	1.1115	1.1533	1.1445	1.1152	1.1052	1.1082	1.1557	1.1841	1.1331	1.0803	1.1561	1.1155	1.095	1.1591	1.0194	1.0557	1.0161	0.9744	1.0149	1.0715	1.0081	1.0055	0.9702	0.9878	0.9948	1.0059	1.0095
2099.31	1.1338	1.1283	1.1347	1.1414	1.122	1.2034	1.1294	1.2142	1.1099	1.1701	1.1225	1.1244	1.0953	1.093	1.106	1.1428	1.0794	1.2091	1.1164	1.1244	1.0601	1.107	1.112	1.1577	1.1442	1.1195	1.108	1.1137	1.1567	1.1878	1.1416	1.0743	1.1549	1.1184	1.0985	1.1619	1.0181	1.0558	1.013	0.9756	1.0115	1.0714	1.0057	1.0037	0.967	0.9896	0.9946	1.0014	1.0088
2104.31																																					1.0168	1.0533	1.0133	0.9736	1.0123	1.0715	1.0059	1.0015	0.9666	0.9852	0.994	1.0015	1.0084
2109.31																																					1.018	1.0546	1.0155	0.9745	1.0132	1.0721	1.0072	1.004	0.9695	0.987	0.9946	1.0014	1.0097
2114.31																																					1.0176	1.0554	1.0135	0.9731	1.0142	1.0715	1.0083	1.0051	0.9698	0.9874	0.9954	1.004	1.007
2119.31																																					1.0187	1.0554	1.0166	0.9763	1.0128	1.0716	1.0092	1.0037	0.9669	0.9868	0.9931	1.0042	1.0093
2124.32																																					1.0211	1.0576	1.0154	0.9775	1.014	1.0733	1.0097	1.0057	0.9695	0.9884	0.9971	1.0051	1.0104
2129.31																																					1.0192	1.0588	1.0149	0.9762	1.0124	1.0719	1.0096	1.0056	0.9692	0.9893	0.9969	1.0015	1.0107
2134.31																																					1.0207	1.0576	1.0178	0.9754	1.0153	1.0707	1.0102	1.0048	0.9715	0.9875	0.9985	1.0058	1.01
2139.32																																					1.0201	1.0592	1.0164	0.9769	1.014	1.0732	1.0123	1.0064	0.9721	0.9885	0.9992	1.004	1.012
2144.31																																					1.0206	1.0577	1.0158	0.9765	1.0141	1.073	1.0115	1.0068	0.9688	0.9887	0.9986	1.0061	1.0133
2149.31																																					1.0204	1.0569	1.0132	0.9745	1.0138	1.0713	1.009	1.0028	0.969	0.9866	0.9956	1.003	1.0081
2154.31																																					1.0205	1.0578	1.0129	0.9759	1.0145	1.0722	1.0097	1.0043	0.9704	0.986	0.9979	1.0045	1.0111
2159.31																																					1.0191	1.0583	1.0125	0.9747	1.0115	1.0717	1.0103	1.0022	0.9705	0.9858	0.9953	1.0027	1.0083
2164.31
2169.31
2174.31
2179.31	1.2212	1.2503	1.2459	1.247	1.209	1.2899	1.1732	1.2894	1.166	1.2916	1.1961	1.2055	1.2098	1.1857	1.2197	1.2287	1.1381	1.2963	1.2424	1.2083	1.1545	1.1807	1.2095	1.2358	1.212	1.2306	1.1906	1.1823	1.2298	1.2963	1.2383	1.1749	1.2585	1.2317	1.1831	1.2655
2184.31	1.2214	1.2503	1.25	1.2441	1.2125	1.2918	1.1737	1.2891	1.1689	1.2878	1.1955	1.2009	1.2117	1.189	1.2168	1.2231	1.1444	1.3031	1.2435	1.2034	1.1527	1.1823	1.2114	1.231	1.2206	1.232	1.1901	1.1845	1.2338	1.2912	1.2377	1.1713	1.2574	1.2298	1.1894	1.2607
2189.31	1.2174	1.2479	1.2519	1.2487	1.2116	1.2928	1.1731	1.2872	1.1695	1.2914	1.1929	1.2022	1.2129	1.1902	1.2151	1.2295	1.1402	1.3008	1.2431	1.2044	1.1538	1.181	1.2062	1.2354	1.2162	1.2297	1.1909	1.1812	1.2297	1.2978	1.242	1.175	1.2589	1.2298	1.1881	1.2636
2194.32	1.2214	1.2504	1.2544	1.2433	1.2104	1.2947	1.1741	1.2923	1.1691	1.2886	1.199	1.2042	1.2123	1.1842	1.2191	1.2255	1.1451	1.3025	1.2418	1.2051	1.1547	1.1831	1.2092	1.2313	1.221	1.2333	1.1905	1.184	1.2318	1.2982	1.2394	1.1765	1.2657	1.2334	1.1889	1.2662
2199.31	1.223	1.2508	1.2529	1.2499	1.2113	1.2966	1.1735	1.2887	1.171	1.2882	1.2003	1.2089	1.2158	1.1887	1.2195	1.2292	1.1455	1.3053	1.2445	1.2058	1.156	1.1802	1.213	1.2323	1.2168	1.2346	1.1909	1.1858	1.2322	1.3024	1.2378	1.1763	1.2602	1.238	1.1902	1.2669
2204.31	1.2261	1.2575	1.2551	1.2547	1.2157	1.2968	1.176	1.2948	1.1758	1.2955	1.204	1.2094	1.218	1.1904	1.2258	1.2326	1.1431	1.3071	1.2498	1.2117	1.1539	1.1887	1.2179	1.2402	1.2205	1.2358	1.1944	1.1877	1.2379	1.3041	1.2414	1.1749	1.268	1.2386	1.1955	1.2675
2209.31	1.224	1.2584	1.2613	1.2526	1.2122	1.3006	1.174	1.2977	1.173	1.2965	1.2045	1.2099	1.2202	1.1901	1.2227	1.2295	1.1446	1.3088	1.252	1.2113	1.1553	1.1867	1.2146	1.2366	1.2267	1.2379	1.1999	1.1894	1.2388	1.3004	1.2429	1.1807	1.2675	1.2372	1.1957	1.2661
2214.31	1.2283	1.2627	1.2605	1.2574	1.2162	1.3033	1.182	1.2994	1.178	1.3036	1.2101	1.2141	1.2213	1.194	1.2267	1.2316	1.1486	1.3115	1.253	1.2095	1.1566	1.1898	1.215	1.2387	1.2223	1.2417	1.1977	1.1919	1.2395	1.3084	1.2461	1.1838	1.2713	1.2392	1.1921	1.2742
2219.31	1.2254	1.2644	1.265	1.2553	1.2171	1.3069	1.1811	1.2997	1.1769	1.2984	1.2103	1.2143	1.2248	1.1966	1.2298	1.2365	1.151	1.311	1.2576	1.2156	1.1608	1.1945	1.2191	1.2445	1.2228	1.2469	1.2026	1.1928	1.2468	1.3076	1.2495	1.19	1.272	1.2417	1.1944	1.2825
2224.32	1.2297	1.2647	1.2652	1.2568	1.2155	1.3032	1.1813	1.3002	1.1742	1.3014	1.2135	1.2142	1.2227	1.196	1.2292	1.236	1.151	1.3097	1.2578	1.2169	1.1624	1.1946	1.219	1.2498	1.2198	1.2421	1.1986	1.1933	1.2412	1.3078	1.2506	1.1821	1.2783	1.2432	1.2004	1.2853
2229.31	1.2272	1.2626	1.264	1.255	1.2164	1.3036	1.1808	1.2961	1.1788	1.304	1.2111	1.2154	1.2259	1.1967	1.2275	1.2318	1.151	1.3107	1.2606	1.2149	1.1604	1.1897	1.2186	1.2438	1.2283	1.2414	1.1993	1.1916	1.2397	1.3114	1.2496	1.1834	1.2721	1.2443	1.1976	1.2849
2234.31	1.2337	1.2666	1.2705	1.2639	1.2215	1.305	1.1842	1.3016	1.1776	1.3019	1.2108	1.2172	1.2247	1.1957	1.2317	1.2338	1.1494	1.3122	1.259	1.2158	1.1594	1.1923	1.2242	1.2457	1.2266	1.2457	1.2039	1.1912	1.2437	1.3109	1.2515	1.1799	1.2722	1.2482	1.1986	1.2893
2239.31	1.232	1.2669	1.2639	1.258	1.2193	1.3083	1.1842	1.3022	1.1768	1.3015	1.2116	1.2201	1.2234	1.1962	1.2309	1.2364	1.1522	1.3142	1.2622	1.2185	1.164	1.1904	1.2246	1.2479	1.2269	1.2469	1.2002	1.1965	1.2449	1.3098	1.2512	1.1854	1.2697	1.2493	1.2051	1.2861
2244.31	1.2335	1.2666	1.2694	1.2622	1.2222	1.3082	1.1801	1.3018	1.1788	1.308	1.2143	1.2179	1.2257	1.2037	1.2321	1.2375	1.1553	1.3149	1.2638	1.2176	1.167	1.2017	1.2269	1.2433	1.2276	1.2436	1.2065	1.1982	1.2488	1.3159	1.2535	1.1869	1.2776	1.2433	1.1991	1.2954
2249.32	1.2316	1.2658	1.265	1.2599	1.2181	1.3056	1.1837	1.3028	1.1795	1.3085	1.2132	1.2165	1.2236	1.1994	1.2342	1.2352	1.1574	1.3179	1.2627	1.2152	1.1625	1.1954	1.2195	1.2473	1.2315	1.2428	1.2056	1.1985	1.2457	1.3102	1.2534	1.1827	1.275	1.2495	1.1969	1.2928
2254.32	1.2307	1.2678	1.273	1.2599	1.2182	1.307	1.1844	1.3068	1.1796	1.3062	1.2097	1.2233	1.2278	1.1941	1.2334	1.2363	1.1553	1.3185	1.2626	1.22	1.1647	1.1946	1.2241	1.2488	1.2278	1.2479	1.2019	1.1979	1.2461	1.3133	1.2554	1.1867	1.2761	1.2451	1.1967	1.2918
2259.32	1.2326	1.269	1.268	1.2625	1.2208	1.3129	1.1815	1.3054	1.1803	1.311	1.215	1.2198	1.2271	1.2006	1.2351	1.2394	1.1538	1.3167	1.2646	1.218	1.1644	1.2013	1.2239	1.2482	1.2283	1.2442	1.2047	1.1945	1.2509	1.3144	1.2566	1.1921	1.2802	1.2459	1.2014	1.2969
2264.32	1.2367	1.2701	1.2722	1.2647	1.2239	1.3105	1.1871	1.3022	1.1842	1.3055	1.2199	1.2245	1.2295	1.2014	1.2386	1.2445	1.1567	1.3198	1.2657	1.2221	1.1716	1.1957	1.2194	1.2505	1.2324	1.2451	1.2082	1.1985	1.254	1.3128	1.2606	1.1881	1.2826	1.2532	1.1984	1.2977
2269.31	1.2364	1.2713	1.2707	1.2635	1.2231	1.3079	1.1826	1.3078	1.1805	1.308	1.2179	1.2219	1.2325	1.2025	1.238	1.2401	1.1532	1.3177	1.2663	1.2227	1.1667	1.1935	1.2229	1.2444	1.2313	1.2476	1.2077	1.1977	1.2475	1.3144	1.26	1.1921	1.2788	1.2515	1.2058	1.3007
2274.31	1.2368	1.2729	1.2721	1.2649	1.2256	1.3127	1.1834	1.3053	1.1841	1.3096	1.2198	1.2272	1.2314	1.2041	1.2404	1.2396	1.1555	1.3225	1.27	1.22	1.1651	1.2	1.2213	1.2508	1.2337	1.2462	1.2096	1.2005	1.253	1.3174	1.2527	1.1941	1.2833	1.2529	1.205	1.3046
2279.32	1.2355	1.2722	1.2765	1.2666	1.223	1.3111	1.1898	1.3077	1.1818	1.3133	1.2168	1.2236	1.2316	1.2029	1.2341	1.241	1.1576	1.3201	1.2692	1.2237	1.1683	1.2019	1.2328	1.2533	1.2313	1.2497	1.2057	1.2027	1.2509	1.3155	1.2577	1.1898	1.2841	1.2533	1.2	1.304
2284.31	1.2329	1.2713	1.2732	1.2681	1.2256	1.3107	1.1877	1.3064	1.1848	1.3179	1.2181	1.2251	1.2334	1.2008	1.2386	1.2418	1.1548	1.324	1.2699	1.2224	1.1675	1.1979	1.2331	1.2571	1.2302	1.2505	1.2056	1.1967	1.2521	1.3151	1.259	1.1929	1.2805	1.2504	1.2056	1.3086
2289.32	1.2349	1.2741	1.2748	1.2672	1.2265	1.3133	1.1871	1.3105	1.1818	1.3165	1.22	1.2278	1.2321	1.2056	1.2403	1.2411	1.1553	1.3221	1.2736	1.2237	1.1688	1.2018	1.226	1.2505	1.2294	1.2491	1.2051	1.1997	1.2532	1.3181	1.2589	1.1942	1.2849	1.2558	1.2038	1.3022
2294.31	1.2353	1.2789	1.2757	1.2629	1.2263	1.3089	1.1876	1.3098	1.1866	1.3133	1.2194	1.2248	1.2329	1.205	1.2446	1.2439	1.1553	1.3252	1.2717	1.2212	1.1697	1.2056	1.2306	1.2529	1.2342	1.253	1.2138	1.201	1.2545	1.3205	1.2637	1.1938	1.2843	1.2558	1.2058	1.3123
2299.31	1.234	1.2782	1.2806	1.2689	1.2274	1.3134	1.1899	1.3088	1.1849	1.3155	1.2231	1.2269	1.2337	1.202	1.2411	1.2427	1.1535	1.3224	1.2698	1.2249	1.1714	1.2021	1.229	1.252	1.2336	1.2555	1.2042	1.2008	1.2537	1.3192	1.2588	1.1959	1.2782	1.2561	1.2029	1.3106
2304.31	1.2371	1.2734	1.2776	1.272	1.226	1.3158	1.1857	1.3115	1.1826	1.3142	1.2222	1.2268	1.2345	1.2026	1.2415	1.2449	1.1567	1.3279	1.2753	1.2281	1.1686	1.2059	1.2321	1.2525	1.2343	1.2551	1.2123	1.2012	1.2505	1.322	1.2634	1.1983	1.2823	1.2585	1.2043	1.3094
2309.31	1.2367	1.2768	1.2791	1.2678	1.2283	1.3126	1.1892	1.3093	1.1882	1.3138	1.2204	1.2297	1.2344	1.2052	1.2414	1.2468	1.1579	1.3244	1.2764	1.223	1.1688	1.2061	1.2293	1.2539	1.2356	1.2576	1.2106	1.2019	1.2553	1.3256	1.2624	1.2006	1.285	1.2574	1.2043	1.3074
2314.31	1.2379	1.276	1.2776	1.2738	1.2311	1.3137	1.1891	1.3118	1.1867	1.317	1.2209	1.2315	1.2364	1.2057	1.2442	1.2452	1.1578	1.3227	1.2746	1.2237	1.1722	1.204	1.2272	1.2528	1.2339	1.2537	1.2116	1.2023	1.2591	1.3201	1.2613	1.1988	1.2821	1.2629	1.2065	1.3135
2319.31	1.2349	1.2785	1.2813	1.2674	1.2278	1.3146	1.1882	1.3086	1.185	1.3176	1.2232	1.228	1.237	1.2055	1.2415	1.2456	1.162	1.3231	1.2763	1.2258	1.1722	1.2038	1.2278	1.2529	1.232	1.2537	1.2084	1.2025	1.2526	1.3228	1.2621	1.1986	1.288	1.2577	1.2062	1.3105
2324.32	1.2412	1.2828	1.2836	1.2738	1.2316	1.3158	1.1879	1.3127	1.1867	1.3216	1.227	1.2342	1.2406	1.2105	1.2433	1.2472	1.1611	1.3335	1.2799	1.2259	1.1766	1.2054	1.233	1.2524	1.2387	1.2524	1.2127	1.2071	1.2544	1.3237	1.2695	1.2006	1.2901	1.2606	1.2074	1.3167
2329.32	1.242	1.2804	1.2856	1.2721	1.2303	1.3156	1.1927	1.3097	1.1907	1.3212	1.2307	1.2312	1.2382	1.2148	1.2439	1.2466	1.1608	1.3252	1.2779	1.2289	1.173	1.2077	1.2301	1.2585	1.2376	1.2581	1.2126	1.2074	1.2583	1.3236	1.2644	1.2003	1.2897	1.2651	1.2099	1.3156
2334.31	1.2419	1.2834	1.2846	1.273	1.232	1.3177	1.1903	1.311	1.1875	1.316	1.2263	1.229	1.2392	1.2066	1.2419	1.2482	1.1597	1.3286	1.2762	1.2284	1.1735	1.2092	1.2362	1.2556	1.2407	1.2544	1.2136	1.204	1.2577	1.3239	1.2658	1.198	1.2956	1.2658	1.2046	1.3167
2339.31	1.2402	1.2807	1.2827	1.2717	1.2319	1.3181	1.1926	1.3116	1.1922	1.3227	1.2252	1.2328	1.2394	1.2049	1.2451	1.2513	1.1612	1.3293	1.2797	1.2304	1.1749	1.2077	1.2338	1.2592	1.238	1.2591	1.2154	1.2065	1.2578	1.321	1.2704	1.202	1.2936	1.2634	1.2103	1.3178
2344.31	1.2455	1.282	1.2843	1.2752	1.2336	1.3153	1.1901	1.3153	1.1867	1.3251	1.227	1.2313	1.236	1.2084	1.2506	1.2456	1.1581	1.3288	1.2776	1.2268	1.174	1.2088	1.2292	1.2528	1.2405	1.2598	1.2158	1.2072	1.2585	1.3232	1.2681	1.2022	1.2942	1.2628	1.2063	1.3122
2349.32	1.2421	1.2828	1.2852	1.2744	1.2277	1.3225	1.1917	1.3131	1.1901	1.3207	1.2285	1.2318	1.239	1.2064	1.2442	1.2446	1.1598	1.3317	1.2743	1.2271	1.1722	1.2059	1.2298	1.2568	1.2404	1.2585	1.2137	1.204	1.2584	1.3226	1.2683	1.1972	1.2904	1.2651	1.2122	1.3184
2354.31	1.2435	1.2861	1.2873	1.2797	1.2347	1.3211	1.1946	1.318	1.1922	1.3303	1.2321	1.2393	1.2441	1.2106	1.2491	1.2489	1.1635	1.3319	1.2812	1.2331	1.1757	1.2157	1.2285	1.2597	1.2416	1.2641	1.2199	1.2124	1.2592	1.3236	1.273	1.2028	1.2948	1.2669	1.2146	1.3209
2359.31	1.2408	1.2858	1.2886	1.2763	1.2347	1.3172	1.1923	1.3139	1.1887	1.3249	1.2283	1.2329	1.2421	1.2111	1.2468	1.2534	1.1605	1.3316	1.2796	1.2297	1.176	1.205	1.2398	1.2577	1.2404	1.2585	1.2181	1.2089	1.2627	1.3251	1.2706	1.2065	1.2899	1.2705	1.2051	1.3182
2364.31	1.2452	1.2851	1.286	1.2793	1.2376	1.3221	1.193	1.3126	1.1922	1.3259	1.2293	1.2389	1.2423	1.2115	1.2496	1.2542	1.1632	1.333	1.2799	1.2306	1.1784	1.2108	1.2373	1.2586	1.2398	1.2637	1.2205	1.2155	1.2674	1.3293	1.2697	1.2047	1.2898	1.2652	1.2092	1.3205
2369.32	1.2449	1.2862	1.2907	1.2785	1.2336	1.3229	1.1969	1.315	1.1927	1.3292	1.2326	1.2417	1.2442	1.2119	1.2487	1.2545	1.1657	1.3385	1.2834	1.2314	1.1794	1.2107	1.2363	1.2565	1.2434	1.2651	1.2173	1.2107	1.2614	1.3295	1.2746	1.2037	1.2946	1.2727	1.217	1.323
2374.31	1.2473	1.2902	1.2878	1.2777	1.2396	1.3207	1.1951	1.3172	1.1926	1.3335	1.2277	1.2362	1.2432	1.2146	1.2514	1.2528	1.1683	1.3345	1.2869	1.2293	1.1782	1.2151	1.2396	1.2659	1.2414	1.2607	1.2211	1.213	1.263	1.3286	1.2711	1.2019	1.2963	1.2696	1.21	1.3262
2379.32	1.2483	1.2901	1.2895	1.2779	1.2394	1.3243	1.1978	1.3143	1.192	1.327	1.2323	1.2391	1.2463	1.2124	1.2525	1.2525	1.1684	1.3393	1.2866	1.2372	1.1821	1.2142	1.2437	1.2604	1.2426	1.2627	1.2226	1.2171	1.2662	1.3287	1.2694	1.2047	1.3046	1.2674	1.2133	1.327
2384.31	1.2453	1.2893	1.2942	1.2817	1.2369	1.3221	1.1976	1.3178	1.1933	1.3261	1.2346	1.2387	1.2456	1.2161	1.2511	1.2521	1.1628	1.332	1.2883	1.2358	1.1833	1.2161	1.2427	1.267	1.2443	1.2676	1.2203	1.2168	1.2662	1.3296	1.2723	1.2017	1.2987	1.2748	1.2154	1.3298
2389.31	1.2443	1.29	1.2848	1.2811	1.2394	1.3234	1.1954	1.3186	1.1978	1.3255	1.2292	1.2369	1.2438	1.2135	1.253	1.2509	1.1646	1.3354	1.2864	1.2346	1.1802	1.2164	1.2385	1.2638	1.249	1.2594	1.2238	1.2193	1.2657	1.33	1.2741	1.2102	1.2969	1.2666	1.2124	1.3276
2394.31	1.2464	1.2923	1.2951	1.2836	1.2386	1.3223	1.1944	1.3179	1.1943	1.3296	1.2321	1.2378	1.2482	1.2167	1.2503	1.2567	1.1671	1.3349	1.286	1.231	1.1814	1.2136	1.2414	1.2614	1.2455	1.2653	1.2205	1.2184	1.267	1.3265	1.2734	1.208	1.2983	1.2722	1.2144	1.3255
2399.32	1.2481	1.2908	1.2938	1.2837	1.2389	1.3274	1.1968	1.3154	1.1931	1.3307	1.2359	1.2431	1.2464	1.2146	1.2514	1.2528	1.1643	1.3372	1.2838	1.2315	1.1805	1.2172	1.2389	1.2623	1.2468	1.2637	1.219	1.2128	1.2625	1.3325	1.2752	1.2057	1.2968	1.2737	1.2152	1.3248
2404.31	1.2481	1.2924	1.2944	1.2816	1.2418	1.33	1.1976	1.3234	1.1983	1.3307	1.2392	1.2411	1.251	1.2152	1.2578	1.2583	1.1679	1.3418	1.2875	1.2365	1.1824	1.2181	1.2375	1.269	1.2436	1.2675	1.2205	1.2146	1.2689	1.3353	1.2795	1.2103	1.2995	1.2782	1.2208	1.3302
2409.33	1.2487	1.2967	1.2968	1.2874	1.2433	1.3274	1.2026	1.3243	1.1994	1.3338	1.2378	1.2451	1.2505	1.2198	1.254	1.2555	1.1696	1.3388	1.2903	1.2394	1.1852	1.2211	1.2383	1.2664	1.2433	1.2669	1.219	1.2194	1.2701	1.3386	1.2791	1.2161	1.3003	1.2776	1.2183	1.3309
2414.31	1.2491	1.2907	1.2957	1.2834	1.2403	1.33	1.1973	1.3182	1.1978	1.3304	1.2369	1.2377	1.2479	1.2178	1.254	1.2599	1.166	1.3394	1.2874	1.2364	1.1815	1.2162	1.2435	1.2661	1.2483	1.2681	1.2249	1.2134	1.2633	1.3347	1.2757	1.2098	1.3023	1.2777	1.2192	1.3322
2419.31	1.2537	1.2989	1.2996	1.2826	1.2418	1.3294	1.197	1.3199	1.1949	1.3278	1.2362	1.2401	1.2519	1.2182	1.2548	1.2581	1.1678	1.3394	1.2915	1.2384	1.1806	1.2175	1.2435	1.2667	1.2465	1.2695	1.2243	1.215	1.2649	1.3388	1.2773	1.2161	1.3029	1.2734	1.2194	1.3301
2424.31	1.2498	1.2977	1.2941	1.2834	1.2391	1.3302	1.2001	1.3239	1.1996	1.3317	1.2363	1.2412	1.2474	1.2184	1.2588	1.2575	1.1693	1.3396	1.2887	1.2381	1.1836	1.2188	1.2386	1.2663	1.2461	1.27	1.2235	1.219	1.2677	1.3344	1.2789	1.2074	1.3011	1.2697	1.2187	1.3322
2429.32	1.2513	1.296	1.301	1.2875	1.2421	1.3313	1.2008	1.3203	1.2002	1.338	1.2363	1.2435	1.2514	1.2196	1.2584	1.2569	1.1661	1.3414	1.2868	1.2344	1.1791	1.2178	1.2405	1.2637	1.251	1.2714	1.2252	1.216	1.2732	1.3362	1.2741	1.2096	1.3	1.2761	1.2205	1.3307
2434.32	1.2512	1.2975	1.296	1.2879	1.2436	1.3296	1.2035	1.323	1.1965	1.3345	1.237	1.2419	1.2519	1.2175	1.2574	1.256	1.1671	1.3425	1.2896	1.2366	1.1857	1.2202	1.2386	1.2656	1.2443	1.2684	1.2267	1.2141	1.271	1.3375	1.2789	1.2124	1.3015	1.2757	1.2205	1.3262
2439.32	1.2476	1.299	1.2972	1.2856	1.2413	1.3296	1.1961	1.3236	1.1986	1.3328	1.2389	1.2443	1.2547	1.2204	1.2556	1.2602	1.1706	1.3394	1.2898	1.2351	1.1835	1.2181	1.2459	1.2691	1.2457	1.2698	1.2259	1.215	1.2789	1.3366	1.2812	1.2089	1.3015	1.2739	1.2185	1.3317
2444.31	1.25	1.3009	1.2976	1.291	1.2472	1.3299	1.205	1.3213	1.1987	1.341	1.2365	1.2435	1.2504	1.2219	1.2572	1.2619	1.1734	1.3422	1.2904	1.2383	1.1847	1.2173	1.2437	1.2688	1.2518	1.2685	1.2251	1.2181	1.2754	1.3387	1.281	1.2118	1.3016	1.2826	1.2168	1.3346
2449.32	1.2509	1.2994	1.299	1.2863	1.2469	1.3314	1.2011	1.3228	1.2013	1.3409	1.2427	1.2438	1.2536	1.2203	1.2605	1.2574	1.171	1.341	1.2934	1.2405	1.1865	1.2195	1.2493	1.2692	1.251	1.2688	1.2239	1.2204	1.2754	1.3376	1.2801	1.2154	1.3018	1.2784	1.2222	1.3359
2454.32	1.25	1.2997	1.2971	1.2862	1.246	1.3316	1.2031	1.3209	1.1996	1.3338	1.2404	1.2472	1.2554	1.2221	1.2593	1.2598	1.1682	1.3448	1.2927	1.2377	1.1853	1.2197	1.2475	1.2643	1.2486	1.2708	1.2281	1.2195	1.2683	1.3389	1.2806	1.2138	1.3009	1.2781	1.2176	1.3345
2459.31	1.2508	1.3008	1.3013	1.2865	1.2438	1.3299	1.202	1.3242	1.1968	1.3356	1.2377	1.2417	1.2521	1.223	1.2591	1.2583	1.1701	1.3396	1.2939	1.2399	1.1876	1.2228	1.2456	1.2673	1.2493	1.2692	1.224	1.2157	1.2757	1.3339	1.2808	1.2134	1.3053	1.2824	1.2231	1.3282
2464.31	1.255	1.302	1.3034	1.2944	1.2519	1.3283	1.2025	1.3157	1.1963	1.3376	1.2411	1.2509	1.2576	1.2254	1.2609	1.256	1.1675	1.3413	1.2917	1.2368	1.1867	1.2209	1.2458	1.2621	1.2495	1.2732	1.23	1.2146	1.2739	1.3353	1.2813	1.2135	1.3109	1.2804	1.218	1.3356
2469.32	1.256	1.2996	1.3043	1.2904	1.2443	1.329	1.1998	1.3183	1.1991	1.3383	1.2419	1.2465	1.2536	1.2239	1.26	1.2617	1.1751	1.3421	1.2906	1.2364	1.1885	1.2225	1.2484	1.2727	1.2456	1.2726	1.2272	1.2216	1.2745	1.3312	1.2787	1.2127	1.3069	1.2792	1.2268	1.3337
2474.31	1.2539	1.3021	1.2985	1.2849	1.2453	1.3305	1.2029	1.3235	1.1983	1.338	1.2397	1.2437	1.2575	1.2208	1.2616	1.2625	1.1686	1.3387	1.2898	1.2428	1.1887	1.2231	1.247	1.2693	1.2503	1.2729	1.2306	1.2182	1.2712	1.3345	1.2809	1.213	1.3032	1.2831	1.2208	1.3339
2479.32	1.2554	1.3038	1.2991	1.2908	1.2534	1.3297	1.2027	1.3192	1.2016	1.343	1.2401	1.2459	1.255	1.2254	1.2612	1.2614	1.1742	1.3454	1.294	1.241	1.1933	1.225	1.2455	1.2701	1.2526	1.2753	1.2321	1.218	1.2806	1.3412	1.2819	1.2133	1.3089	1.2841	1.2259	1.3334
2484.31	1.2536	1.3049	1.3008	1.2906	1.2486	1.3265	1.2044	1.3242	1.1988	1.3406	1.2404	1.2444	1.2558	1.2249	1.2605	1.257	1.1707	1.3389	1.2932	1.2386	1.189	1.2226	1.2479	1.2707	1.2495	1.2742	1.2303	1.217	1.2729	1.3389	1.2818	1.2172	1.3025	1.2776	1.2261	1.3327
2489.31	1.2538	1.3031	1.301	1.2904	1.249	1.3346	1.1983	1.3313	1.2018	1.3437	1.2395	1.2493	1.2563	1.2268	1.262	1.2613	1.1731	1.3449	1.2916	1.2426	1.1895	1.2258	1.2482	1.2733	1.2527	1.2782	1.2329	1.2223	1.2771	1.3349	1.2833	1.2119	1.3044	1.2826	1.2238	1.3334
2494.31	1.2554	1.3027	1.3046	1.2918	1.2501	1.333	1.2028	1.3274	1.2015	1.3377	1.2384	1.2453	1.2572	1.223	1.2632	1.2608	1.1726	1.3445	1.2936	1.2422	1.1896	1.2268	1.2517	1.2681	1.2458	1.276	1.232	1.2196	1.277	1.3378	1.2832	1.2184	1.3091	1.2843	1.2238	1.3337
2499.31	1.2562	1.3051	1.3055	1.2916	1.2499	1.3358	1.2013	1.3255	1.2025	1.3384	1.2457	1.2469	1.2545	1.2269	1.2594	1.2595	1.1742	1.3449	1.2956	1.2422	1.1908	1.2254	1.2476	1.2716	1.2531	1.2767	1.2317	1.2244	1.2759	1.3373	1.2859	1.2164	1.3069	1.2808	1.222	1.3337
2504.33	1.2532	1.3026	1.3029	1.2895	1.2498	1.3327	1.2035	1.325	1.2	1.3395	1.2446	1.2479	1.2543	1.2268	1.2628	1.2597	1.1733	1.3457	1.2919	1.2407	1.1903	1.2208	1.2508	1.2716	1.2477	1.2758	1.2286	1.2232	1.2729	1.3396	1.2829	1.2155	1.3027	1.2836	1.2285	1.3343
2509.31	1.254	1.3076	1.3085	1.2909	1.2523	1.3355	1.2025	1.3257	1.2009	1.3441	1.2409	1.2511	1.2558	1.2217	1.26	1.2609	1.1766	1.3458	1.2945	1.2422	1.1915	1.2258	1.2495	1.273	1.2496	1.277	1.2295	1.2209	1.2751	1.3421	1.2862	1.2205	1.3121	1.2863	1.2243	1.3337
2514.32	1.2579	1.306	1.3046	1.2922	1.2551	1.335	1.2038	1.3261	1.1986	1.344	1.2445	1.2506	1.2586	1.2274	1.2618	1.261	1.1718	1.3416	1.2967	1.2433	1.19	1.2261	1.2551	1.2751	1.253	1.2755	1.232	1.2182	1.2736	1.3409	1.2825	1.2164	1.3081	1.288	1.2253	1.3316
2519.32	1.2568	1.3093	1.3094	1.2935	1.2535	1.3356	1.2076	1.3296	1.1997	1.3408	1.2422	1.2489	1.2561	1.2293	1.2603	1.2677	1.173	1.3443	1.2961	1.2464	1.1932	1.224	1.2462	1.2705	1.2537	1.2776	1.2329	1.2195	1.2784	1.3418	1.2861	1.2169	1.3033	1.2824	1.2283	1.3336
2524.31	1.2599	1.3096	1.3033	1.2924	1.2501	1.334	1.2051	1.3238	1.2032	1.343	1.2445	1.2493	1.2593	1.225	1.2639	1.2634	1.1769	1.3511	1.2992	1.2447	1.1909	1.2292	1.2468	1.2759	1.2571	1.2771	1.2351	1.2222	1.2715	1.3416	1.2836	1.2197	1.3086	1.2876	1.2314	1.3345
2529.31	1.2538	1.3065	1.3108	1.2933	1.2512	1.3324	1.2056	1.3254	1.1971	1.3428	1.2461	1.2514	1.2586	1.2272	1.2635	1.2638	1.1765	1.3456	1.2974	1.2429	1.1957	1.224	1.2515	1.2723	1.2499	1.2758	1.2347	1.2213	1.2742	1.3443	1.283	1.2154	1.3074	1.2836	1.2237	1.3336
2534.32	1.2553	1.3095	1.3097	1.291	1.2546	1.333	1.2017	1.3241	1.2019	1.3398	1.2454	1.2486	1.259	1.2268	1.2638	1.2627	1.1741	1.3445	1.2922	1.2433	1.1919	1.2295	1.2501	1.2732	1.251	1.2764	1.2304	1.2226	1.2746	1.3363	1.2821	1.2197	1.3119	1.2905	1.2204	1.334
2539.31	1.2561	1.3093	1.3118	1.2973	1.2536	1.3377	1.2041	1.3254	1.1999	1.3468	1.2452	1.2523	1.2585	1.2244	1.2646	1.2639	1.1757	1.3459	1.296	1.2467	1.1949	1.2306	1.2497	1.275	1.2517	1.2791	1.2302	1.2227	1.2782	1.3422	1.2842	1.2209	1.3106	1.2861	1.2267	1.3355
2544.31	1.261	1.3097	1.3113	1.2927	1.2552	1.3379	1.2048	1.3332	1.2051	1.3464	1.2465	1.2534	1.2583	1.228	1.2639	1.2678	1.1811	1.3473	1.2993	1.2425	1.1963	1.2314	1.2508	1.2775	1.2575	1.2792	1.236	1.2224	1.2862	1.3415	1.2796	1.2215	1.3024	1.2901	1.2273	1.342
2549.32	1.2556	1.3131	1.3079	1.2905	1.2519	1.3382	1.2048	1.321	1.203	1.3394	1.2467	1.2463	1.2583	1.2287	1.2625	1.2658	1.1746	1.3441	1.2966	1.2456	1.1976	1.2298	1.2571	1.2795	1.2496	1.2764	1.2321	1.2214	1.2771	1.3406	1.284	1.2215	1.3065	1.2881	1.2283	1.3347
2554.32	1.2598	1.3097	1.3106	1.2908	1.2524	1.3333	1.2051	1.3294	1.2013	1.3404	1.2428	1.2525	1.259	1.2291	1.2638	1.2642	1.1753	1.3459	1.2967	1.244	1.1928	1.2266	1.2512	1.2736	1.252	1.2787	1.2283	1.219	1.2815	1.3436	1.2871	1.2258	1.3121	1.2931	1.2249	1.3354
2559.31	1.2578	1.3124	1.3172	1.294	1.2531	1.3358	1.203	1.3228	1.2054	1.3426	1.2479	1.2531	1.261	1.2288	1.2648	1.2586	1.1727	1.3444	1.2984	1.247	1.1923	1.2255	1.2495	1.2754	1.253	1.2784	1.2324	1.2262	1.2807	1.3404	1.2879	1.2193	1.3093	1.2896	1.2326	1.3329
2564.31	1.2576	1.312	1.3135	1.2928	1.2544	1.3357	1.2013	1.3282	1.2056	1.3423	1.2461	1.2501	1.261	1.2293	1.2641	1.2647	1.1788	1.3464	1.2957	1.2418	1.199	1.2256	1.2547	1.2736	1.2545	1.2785	1.2347	1.2221	1.2784	1.343	1.2854	1.2235	1.3094	1.291	1.2334	1.332
2569.32	1.2585	1.3131	1.3144	1.2961	1.2541	1.3407	1.2054	1.3294	1.203	1.3449	1.2438	1.2535	1.2614	1.23	1.2639	1.267	1.1757	1.3483	1.3005	1.2455	1.1922	1.2253	1.2524	1.2717	1.2549	1.2814	1.2373	1.22	1.2797	1.3419	1.2895	1.2245	1.3098	1.2915	1.2293	1.3401
2574.32	1.2539	1.3117	1.3158	1.2951	1.2549	1.3365	1.2057	1.3269	1.205	1.3392	1.244	1.2505	1.2591	1.2272	1.2616	1.268	1.177	1.3453	1.2977	1.2461	1.1946	1.2315	1.2522	1.277	1.2494	1.2755	1.2342	1.2239	1.2836	1.3424	1.284	1.2244	1.3065	1.2906	1.2315	1.3327
2579.31	1.2578	1.3116	1.3125	1.2934	1.256	1.3357	1.2039	1.3315	1.2019	1.3472	1.2478	1.2528	1.2582	1.2265	1.2634	1.2672	1.1774	1.3496	1.2962	1.2471	1.1983	1.234	1.2553	1.2749	1.2509	1.2762	1.2357	1.2201	1.2776	1.3467	1.2816	1.2238	1.3054	1.2913	1.223	1.336
2584.32	1.2584	1.3153	1.3127	1.2974	1.2535	1.3347	1.2033	1.3271	1.2024	1.3423	1.2465	1.2513	1.2576	1.2273	1.2615	1.2643	1.1754	1.3525	1.2987	1.2459	1.1948	1.2279	1.2505	1.2829	1.2514	1.2782	1.234	1.2238	1.2835	1.3432	1.2894	1.226	1.3146	1.2958	1.2332	1.3358
2589.32	1.2599	1.3149	1.3104	1.2945	1.2595	1.3374	1.2066	1.3257	1.2053	1.3438	1.2493	1.2526	1.2585	1.2326	1.2646	1.2681	1.1849	1.3521	1.2997	1.2438	1.1992	1.2281	1.2565	1.2794	1.2563	1.2804	1.2343	1.2218	1.2826	1.3448	1.2893	1.2229	1.3109	1.2876	1.2272	1.339
2594.31	1.2574	1.308	1.3128	1.2915	1.2562	1.3309	1.2051	1.3208	1.2024	1.3396	1.2463	1.2504	1.2588	1.2244	1.2591	1.2653	1.1763	1.3462	1.2936	1.2418	1.1923	1.2245	1.2518	1.2734	1.249	1.2779	1.2302	1.2233	1.2766	1.3399	1.2831	1.2223	1.3061	1.2914	1.2266	1.3329
2599.31	1.2633	1.3111	1.3147	1.2945	1.2545	1.3376	1.2069	1.3291	1.2039	1.3443	1.2475	1.2522	1.2577	1.2281	1.2631	1.2693	1.1797	1.3477	1.2963	1.2439	1.196	1.2343	1.2531	1.274	1.2538	1.2779	1.2338	1.2212	1.2826	1.3459	1.2835	1.2243	1.3116	1.2941	1.2278	1.3359
2604.31	1.2595	1.3094	1.3179	1.2908	1.2572	1.3357	1.2078	1.3285	1.2074	1.3418	1.2502	1.2518	1.2616	1.229	1.2613	1.266	1.1803	1.3489	1.3006	1.2408	1.1989	1.2302	1.2559	1.2774	1.2573	1.2827	1.2407	1.2203	1.2792	1.3449	1.2882	1.227	1.3179	1.2944	1.2282	1.3353
2609.31	1.2587	1.3135	1.3137	1.2947	1.2526	1.3379	1.205	1.3288	1.2034	1.3447	1.2466	1.2528	1.2577	1.2268	1.266	1.2644	1.1827	1.3488	1.2967	1.245	1.1953	1.2265	1.2529	1.2756	1.2524	1.2836	1.2363	1.2232	1.2793	1.3485	1.2831	1.2306	1.3115	1.295	1.2346	1.3336
2614.32	1.2569	1.3128	1.3156	1.2956	1.2599	1.3353	1.2081	1.3297	1.2045	1.3474	1.2465	1.2497	1.2622	1.227	1.2651	1.2671	1.1818	1.3476	1.2999	1.2449	1.1955	1.2324	1.2591	1.2789	1.2581	1.2818	1.2357	1.2221	1.2794	1.3444	1.285	1.2274	1.3074	1.2926	1.2334	1.3249
2619.31	1.2624	1.3134	1.3155	1.2946	1.2579	1.3355	1.2034	1.3284	1.2017	1.3426	1.2486	1.2509	1.2587	1.2279	1.2663	1.267	1.1817	1.3439	1.2959	1.2459	1.1941	1.2346	1.2573	1.2762	1.2517	1.2808	1.2297	1.2193	1.2815	1.3375	1.2883	1.2269	1.3122	1.2965	1.2344	1.3273
2624.31	1.2588	1.3096	1.3181	1.2963	1.2543	1.3348	1.2037	1.3227	1.2011	1.3446	1.2457	1.2556	1.2609	1.2275	1.2624	1.2697	1.1787	1.3495	1.2957	1.2454	1.1949	1.2287	1.2564	1.2759	1.2516	1.2833	1.2346	1.2232	1.281	1.3425	1.2872	1.2216	1.3098	1.2873	1.2349	1.3267
2629.31	1.2574	1.3113	1.3125	1.2933	1.2562	1.3368	1.2049	1.3282	1.2039	1.3458	1.2498	1.2549	1.2608	1.2279	1.2662	1.2677	1.1806	1.3483	1.2974	1.2478	1.1976	1.2291	1.2553	1.2812	1.2543	1.2808	1.2314	1.2253	1.2859	1.342	1.2859	1.2283	1.3072	1.2936	1.2289	1.3343
2634.31	1.2586	1.3105	1.3153	1.297	1.2597	1.3362	1.2064	1.3226	1.2056	1.3474	1.2462	1.2549	1.2613	1.2293	1.2648	1.2658	1.1801	1.3449	1.3018	1.2433	1.1897	1.2275	1.26	1.2745	1.25	1.2777	1.2325	1.221	1.2833	1.3423	1.2828	1.231	1.3169	1.292	1.2327	1.3288
2639.31	1.2607	1.3103	1.3179	1.296	1.2608	1.3361	1.2032	1.3279	1.2051	1.3425	1.2457	1.252	1.2624	1.2296	1.265	1.2702	1.1806	1.3444	1.2962	1.2421	1.1981	1.2375	1.2502	1.2783	1.2499	1.2789	1.2354	1.2245	1.2809	1.3408	1.2876	1.2254	1.3135	1.294	1.2317	1.3301
2644.31	1.2595	1.3124	1.318	1.2941	1.2577	1.3383	1.2058	1.3281	1.2014	1.3425	1.2521	1.2526	1.2579	1.2312	1.2632	1.2669	1.1781	1.3483	1.2956	1.2481	1.1962	1.2321	1.2532	1.282	1.2505	1.2824	1.2308	1.2242	1.2768	1.3437	1.2889	1.2279	1.313	1.2863	1.2317	1.3244
2649.31	1.2643	1.3147	1.3222	1.3005	1.2568	1.336	1.2078	1.3259	1.2047	1.3446	1.2525	1.2576	1.2612	1.233	1.268	1.2682	1.1818	1.3469	1.2989	1.2423	1.1994	1.2344	1.2564	1.2783	1.2544	1.2787	1.2375	1.2217	1.2874	1.3451	1.2953	1.2263	1.3174	1.2923	1.2331	1.3339
2654.31	1.2614	1.3133	1.319	1.2956	1.2579	1.3383	1.2043	1.3299	1.2067	1.3422	1.2515	1.2528	1.2609	1.2329	1.2629	1.2678	1.1802	1.3467	1.2975	1.2455	1.1977	1.2342	1.2616	1.2776	1.2573	1.2874	1.2366	1.2254	1.2811	1.3398	1.2869	1.227	1.3103	1.2966	1.2285	1.3271
2659.31	1.2635	1.3138	1.3166	1.2939	1.2612	1.3388	1.2045	1.3261	1.2039	1.3415	1.25	1.2531	1.2603	1.2316	1.2632	1.2684	1.1776	1.3491	1.2978	1.2432	1.1966	1.2283	1.2552	1.2777	1.2516	1.28	1.2384	1.2262	1.2808	1.3442	1.291	1.2247	1.3141	1.2949	1.2315	1.3237
2664.31	1.262	1.3145	1.3177	1.2996	1.2588	1.3376	1.2054	1.3319	1.2054	1.3444	1.2499	1.2544	1.2597	1.2296	1.2604	1.2698	1.18	1.3489	1.299	1.2482	1.1932	1.2359	1.2547	1.2824	1.2561	1.2793	1.2345	1.2184	1.2759	1.3449	1.2846	1.2296	1.3097	1.2927	1.2355	1.3265
2669.31	1.2602	1.3165	1.317	1.2994	1.2601	1.3365	1.203	1.3363	1.2041	1.34	1.2486	1.2544	1.2614	1.2309	1.2665	1.2684	1.1811	1.3501	1.2994	1.2436	1.1948	1.2367	1.2559	1.2807	1.2536	1.283	1.2372	1.2225	1.2798	1.3452	1.2894	1.2266	1.3173	1.2932	1.2335	1.3305
2674.31	1.2582	1.3151	1.3161	1.294	1.2571	1.3372	1.2072	1.327	1.206	1.3478	1.2473	1.2552	1.2611	1.2298	1.2622	1.2666	1.1809	1.3446	1.2998	1.2438	1.1958	1.2332	1.2575	1.2797	1.2544	1.2832	1.2345	1.2258	1.2838	1.3497	1.2878	1.231	1.3183	1.2987	1.2372	1.3257
2679.31	1.2596	1.3162	1.3152	1.2943	1.2581	1.3328	1.2026	1.3298	1.2042	1.3499	1.25	1.2541	1.2609	1.2328	1.2667	1.2681	1.1783	1.3486	1.2977	1.2454	1.2	1.2375	1.2589	1.2813	1.2536	1.2827	1.2383	1.2305	1.2818	1.346	1.2898	1.2352	1.3201	1.2915	1.2334	1.3258
2684.31	1.2614	1.3173	1.3188	1.2953	1.261	1.3351	1.2077	1.3251	1.2089	1.3435	1.2516	1.2583	1.2609	1.231	1.266	1.2675	1.1833	1.3476	1.3029	1.2472	1.1984	1.2351	1.2602	1.281	1.2595	1.2851	1.238	1.2262	1.2775	1.3469	1.2874	1.2295	1.3154	1.2906	1.2379	1.3297
2689.31	1.2612	1.3134	1.3172	1.2952	1.2587	1.336	1.2062	1.3296	1.2047	1.3459	1.2526	1.2584	1.2594	1.2322	1.2652	1.2676	1.1815	1.3475	1.3013	1.2438	1.1989	1.2327	1.2581	1.2831	1.2585	1.2851	1.2389	1.2241	1.2829	1.3471	1.2884	1.2305	1.3179	1.2962	1.2379	1.332
2694.32	1.261	1.3184	1.3168	1.2988	1.2623	1.3382	1.206	1.3277	1.2082	1.3457	1.253	1.2584	1.2605	1.2283	1.2645	1.2682	1.1837	1.3517	1.2987	1.2441	1.1953	1.2332	1.2548	1.2812	1.2557	1.2809	1.2338	1.2214	1.2736	1.3423	1.2895	1.2291	1.3055	1.2944	1.2342	1.3284
2699.32	1.2609	1.3127	1.323	1.2958	1.2581	1.3331	1.2039	1.3272	1.2039	1.3446	1.2507	1.2578	1.2576	1.2295	1.2642	1.2676	1.178	1.3466	1.2964	1.2395	1.1967	1.2376	1.2626	1.2806	1.248	1.2817	1.2311	1.2212	1.2791	1.3491	1.2902	1.2278	1.3166	1.2916	1.232	1.3249
2704.31	1.2608	1.3128	1.317	1.2971	1.2562	1.3356	1.2004	1.3311	1.2047	1.3424	1.2529	1.2548	1.2617	1.2299	1.2638	1.2677	1.178	1.347	1.3005	1.2376	1.1963	1.23	1.2596	1.2779	1.2549	1.2846	1.2362	1.227	1.2764	1.343	1.2883	1.2262	1.3103	1.289	1.2363	1.3308
2709.31	1.2611	1.3144	1.3214	1.3006	1.2586	1.334	1.2051	1.3286	1.2043	1.3439	1.2475	1.2537	1.263	1.2297	1.2616	1.2665	1.1789	1.3466	1.2971	1.2399	1.1956	1.2359	1.2568	1.2769	1.2525	1.2819	1.234	1.2243	1.2782	1.3398	1.2877	1.2244	1.3166	1.2945	1.2313	1.3264
2714.32	1.2619	1.3192	1.3217	1.299	1.2608	1.3386	1.2035	1.3307	1.2059	1.3424	1.2512	1.2573	1.2586	1.2367	1.2652	1.2679	1.1794	1.3451	1.3004	1.2417	1.1968	1.2375	1.2591	1.2808	1.2511	1.2838	1.235	1.2215	1.2793	1.3452	1.291	1.2313	1.3176	1.2914	1.2365	1.3228
2719.32	1.2587	1.3179	1.318	1.3005	1.2651	1.3368	1.2031	1.3274	1.2022	1.3508	1.2503	1.2582	1.2578	1.2329	1.2646	1.2701	1.1792	1.3497	1.3008	1.2433	1.1983	1.2374	1.2557	1.2838	1.2546	1.283	1.2358	1.2232	1.2828	1.3413	1.2878	1.228	1.3161	1.295	1.2342	1.3232
2724.31	1.265	1.316	1.3223	1.302	1.2652	1.3356	1.2048	1.3295	1.2058	1.3467	1.2569	1.2601	1.2635	1.2324	1.2665	1.2659	1.1827	1.3507	1.2994	1.2461	1.1964	1.2376	1.2631	1.2811	1.2506	1.2841	1.2381	1.2287	1.2793	1.339	1.294	1.2343	1.3142	1.2999	1.2389	1.322
2729.31	1.2651	1.3155	1.3223	1.3012	1.2667	1.3424	1.2052	1.3292	1.205	1.349	1.2534	1.2573	1.2593	1.2329	1.2692	1.2741	1.1826	1.348	1.3014	1.2448	1.1983	1.2394	1.2527	1.279	1.2526	1.2859	1.2419	1.2269	1.2816	1.3451	1.2913	1.2275	1.3141	1.2943	1.2438	1.3297
2734.31	1.2671	1.3178	1.3252	1.3014	1.2646	1.3359	1.2039	1.335	1.205	1.3525	1.256	1.2604	1.2638	1.2371	1.2638	1.2743	1.1812	1.3509	1.3014	1.2404	1.1955	1.2395	1.2578	1.2868	1.2528	1.2902	1.2317	1.2269	1.279	1.3424	1.2875	1.2316	1.313	1.2959	1.2362	1.3381
2739.31	1.2659	1.319	1.3182	1.2986	1.265	1.3368	1.2033	1.3342	1.205	1.3469	1.2526	1.2599	1.2606	1.2338	1.2654	1.2718	1.182	1.3491	1.2976	1.2444	1.1983	1.2373	1.2624	1.2832	1.2541	1.2798	1.2374	1.2266	1.2786	1.3471	1.2935	1.2324	1.3233	1.2942	1.2407	1.3269
2744.32	1.2647	1.3144	1.3224	1.302	1.2657	1.3386	1.2069	1.3293	1.2061	1.3483	1.255	1.2595	1.2606	1.2303	1.2673	1.2723	1.1812	1.3521	1.3022	1.2427	1.1987	1.2385	1.257	1.2826	1.2531	1.2822	1.2392	1.2234	1.2791	1.3468	1.2902	1.231	1.3181	1.294	1.2372	1.3366
2749.32	1.2651	1.3143	1.3195	1.2967	1.2597	1.3384	1.2062	1.3315	1.2049	1.3436	1.2527	1.2569	1.2594	1.2321	1.2636	1.2685	1.1833	1.3506	1.2981	1.2422	1.1992	1.2354	1.2606	1.2801	1.2514	1.2805	1.2352	1.2265	1.283	1.3466	1.2853	1.2308	1.3141	1.2911	1.2395	1.3365
2754.31	1.2651	1.3181	1.3206	1.2979	1.2638	1.3389	1.2088	1.3311	1.2079	1.3526	1.257	1.2571	1.2646	1.2347	1.2659	1.2714	1.1825	1.3489	1.3024	1.2496	1.2008	1.2419	1.2622	1.2835	1.2582	1.2829	1.2391	1.2275	1.2851	1.348	1.2959	1.2333	1.3172	1.2971	1.2408	1.3426
2759.32	1.2666	1.3187	1.3283	1.3043	1.266	1.34	1.2092	1.3291	1.2116	1.3549	1.2588	1.2634	1.2684	1.2426	1.2695	1.2737	1.1875	1.3558	1.3	1.2459	1.2065	1.2453	1.2647	1.2837	1.2608	1.2854	1.2436	1.2262	1.287	1.3484	1.298	1.2379	1.3206	1.3004	1.2384	1.3442
2764.31	1.2626	1.3169	1.3263	1.2975	1.2594	1.333	1.2049	1.3278	1.2093	1.3495	1.2566	1.2588	1.2626	1.2314	1.2628	1.2712	1.1823	1.3482	1.3012	1.246	1.1999	1.237	1.2604	1.2834	1.2558	1.283	1.2361	1.2245	1.2811	1.3469	1.2882	1.2328	1.3127	1.2965	1.2386	1.3433
2769.31	1.2637	1.3194	1.3252	1.3008	1.2646	1.3366	1.2075	1.3346	1.2106	1.3447	1.2524	1.2598	1.2626	1.2332	1.2664	1.2747	1.184	1.3475	1.3028	1.2445	1.1988	1.2346	1.265	1.2846	1.2578	1.283	1.2353	1.2233	1.2791	1.3446	1.2915	1.2318	1.3144	1.2992	1.2397	1.343
2774.31	1.264	1.3183	1.324	1.3008	1.266	1.3397	1.2076	1.3275	1.2095	1.3508	1.2583	1.2628	1.2636	1.2358	1.2643	1.2707	1.1794	1.3517	1.2994	1.2426	1.199	1.2398	1.2606	1.2848	1.2587	1.2855	1.2358	1.23	1.2829	1.3482	1.2903	1.2358	1.3142	1.2984	1.2359	1.3447
2779.31	1.2595	1.3163	1.3165	1.2992	1.2615	1.3339	1.2091	1.3317	1.2093	1.3485	1.2561	1.2599	1.259	1.2334	1.2644	1.2705	1.1843	1.3477	1.2983	1.2449	1.1974	1.2382	1.2574	1.2831	1.2583	1.2851	1.2356	1.2245	1.2826	1.3468	1.2892	1.232	1.3126	1.2946	1.2361	1.3482
2784.31	1.2672	1.3219	1.3255	1.3028	1.2681	1.3368	1.2067	1.3378	1.2099	1.3513	1.2592	1.2622	1.2606	1.2325	1.2689	1.2716	1.1828	1.355	1.2996	1.2487	1.197	1.2383	1.2611	1.2861	1.2582	1.2853	1.2373	1.23	1.283	1.3473	1.2929	1.2364	1.3221	1.3019	1.2393	1.3481
2789.31	1.2705	1.32	1.3256	1.301	1.2637	1.342	1.2081	1.3395	1.2115	1.3573	1.256	1.2598	1.2646	1.2365	1.271	1.2748	1.1846	1.3529	1.305	1.2442	1.1988	1.2436	1.2624	1.2852	1.2569	1.2886	1.2446	1.2286	1.2856	1.3485	1.2939	1.2308	1.3208	1.2972	1.241	1.3523
2794.32	1.267	1.3196	1.3224	1.3014	1.2655	1.3412	1.2116	1.3359	1.2129	1.3572	1.2602	1.2654	1.2624	1.2361	1.2702	1.2682	1.1843	1.3567	1.3047	1.2457	1.1971	1.237	1.265	1.2868	1.2619	1.2873	1.2414	1.2295	1.2893	1.3516	1.2934	1.2315	1.3225	1.3017	1.2414	1.3551
2799.31	1.2723	1.3263	1.333	1.3058	1.265	1.3419	1.2123	1.34	1.2131	1.3562	1.2593	1.2648	1.267	1.2397	1.2736	1.2735	1.189	1.3574	1.3071	1.2479	1.2022	1.2455	1.2729	1.289	1.2586	1.2904	1.237	1.2299	1.2943	1.3475	1.3005	1.2351	1.3274	1.3023	1.2404	1.3572
2804.31	1.2719	1.326	1.3319	1.3094	1.2734	1.342	1.2115	1.3337	1.2092	1.3569	1.2629	1.2665	1.2674	1.2381	1.2701	1.2712	1.1845	1.357	1.3077	1.2496	1.2014	1.2435	1.2624	1.2885	1.2656	1.2913	1.2415	1.2347	1.2926	1.3537	1.3031	1.2353	1.3296	1.3015	1.2437	1.3597
2809.31	1.2739	1.324	1.3326	1.3125	1.271	1.3458	1.2157	1.3379	1.2155	1.3576	1.2655	1.2708	1.2705	1.2396	1.2752	1.2757	1.1872	1.3644	1.3136	1.2477	1.2035	1.2443	1.2656	1.2883	1.2627	1.2941	1.2424	1.2373	1.2957	1.3568	1.3074	1.2417	1.3273	1.3089	1.2484	1.368
2814.31	1.2729	1.3256	1.3342	1.3102	1.2749	1.3477	1.2173	1.3422	1.216	1.3609	1.2657	1.2718	1.2726	1.2384	1.2742	1.2818	1.1921	1.3611	1.3087	1.248	1.2045	1.2467	1.2686	1.2947	1.2637	1.2929	1.2426	1.2315	1.2934	1.3537	1.3035	1.238	1.3285	1.3099	1.2399	1.3742
2819.31	1.2744	1.3253	1.3345	1.3172	1.2777	1.3497	1.2171	1.3416	1.2171	1.3593	1.269	1.2755	1.2739	1.2441	1.279	1.2792	1.1899	1.3637	1.3123	1.2555	1.2056	1.246	1.2725	1.2943	1.2698	1.2976	1.2429	1.2364	1.2996	1.3577	1.307	1.2419	1.3306	1.3087	1.2467	1.3704
2824.32	1.2748	1.3316	1.3388	1.312	1.2719	1.3481	1.2209	1.3457	1.2183	1.3653	1.2688	1.2716	1.2708	1.2423	1.2795	1.2822	1.1892	1.3673	1.3167	1.2549	1.2088	1.2488	1.2711	1.2945	1.2653	1.3011	1.2469	1.2389	1.2987	1.364	1.3064	1.2471	1.3367	1.3136	1.2486	1.3864
2829.31	1.2789	1.3299	1.3387	1.3114	1.275	1.3496	1.2197	1.347	1.2212	1.368	1.2715	1.2733	1.2744	1.2465	1.2819	1.2812	1.1915	1.3684	1.3144	1.2521	1.2068	1.2483	1.2729	1.2918	1.269	1.2947	1.2498	1.2408	1.2994	1.3587	1.307	1.2425	1.3347	1.312	1.2494	1.3841
2834.31	1.2765	1.333	1.3438	1.3145	1.2742	1.3521	1.2227	1.3491	1.221	1.3659	1.269	1.2767	1.2778	1.2461	1.2831	1.285	1.1893	1.3637	1.323	1.2557	1.2074	1.2507	1.273	1.296	1.2676	1.3002	1.2444	1.2378	1.3027	1.3611	1.3123	1.2421	1.338	1.3103	1.2532	1.3913
2839.31	1.2793	1.3365	1.3469	1.3186	1.2818	1.3561	1.2217	1.3503	1.2223	1.3747	1.2716	1.2777	1.2756	1.2487	1.2846	1.2848	1.1932	1.3694	1.318	1.259	1.2104	1.2513	1.2769	1.3021	1.2696	1.3013	1.251	1.2457	1.3061	1.3664	1.3174	1.2497	1.3368	1.3162	1.2542	1.3882
2844.31	1.2812	1.3344	1.346	1.3208	1.2789	1.3572	1.2269	1.3563	1.2255	1.3705	1.2728	1.277	1.2824	1.2489	1.2871	1.2864	1.196	1.3714	1.3192	1.2583	1.2112	1.2577	1.279	1.3054	1.2721	1.3042	1.2508	1.2479	1.3054	1.3673	1.3119	1.25	1.3395	1.321	1.2522	1.3892
2849.31	1.2872	1.3374	1.345	1.3208	1.2797	1.36	1.2307	1.3505	1.2279	1.3722	1.2778	1.2828	1.2798	1.2508	1.2901	1.282	1.1977	1.3746	1.3262	1.2611	1.2107	1.2585	1.2752	1.3009	1.278	1.3035	1.2531	1.249	1.3108	1.3654	1.3194	1.2495	1.3464	1.3193	1.257	1.3962
2854.32	1.2881	1.3387	1.3508	1.3229	1.2805	1.36	1.2321	1.3569	1.2262	1.3759	1.2773	1.2833	1.2827	1.2517	1.2911	1.2867	1.1963	1.3728	1.324	1.2637	1.2136	1.258	1.2802	1.2993	1.2781	1.3054	1.2539	1.2464	1.3109	1.3713	1.3204	1.2528	1.3453	1.3202	1.2534	1.4004
2859.31	1.2867	1.3387	1.3524	1.3274	1.2821	1.3614	1.2336	1.3587	1.2292	1.3752	1.2808	1.2857	1.2837	1.2561	1.2921	1.2881	1.1985	1.3754	1.3283	1.2683	1.2187	1.2609	1.2822	1.3037	1.2755	1.3061	1.2511	1.2494	1.3117	1.3679	1.323	1.2534	1.3503	1.3284	1.2561	1.3979
2864.32	1.2872	1.3436	1.3552	1.3317	1.2873	1.3644	1.2408	1.3601	1.2358	1.3824	1.2824	1.2869	1.2872	1.2588	1.2923	1.2915	1.2061	1.3811	1.327	1.2705	1.2179	1.2676	1.2853	1.3095	1.281	1.3128	1.2614	1.2544	1.3131	1.376	1.3262	1.2559	1.3524	1.3256	1.263	1.4106
2869.32	1.287	1.3413	1.3557	1.326	1.2892	1.3651	1.2376	1.3567	1.2323	1.3806	1.2861	1.2882	1.2859	1.2587	1.2947	1.2945	1.2043	1.3817	1.3284	1.2612	1.2179	1.2672	1.2861	1.3098	1.2812	1.3114	1.2578	1.2493	1.3148	1.3802	1.3269	1.2575	1.3537	1.3258	1.2566	1.3989
2874.31	1.2921	1.3423	1.353	1.3275	1.2872	1.3659	1.2403	1.3596	1.2307	1.3807	1.2808	1.2881	1.2884	1.255	1.2953	1.2928	1.2036	1.3817	1.3287	1.2675	1.2168	1.2607	1.2842	1.3081	1.2808	1.3142	1.258	1.2516	1.3202	1.3755	1.3277	1.2538	1.3554	1.3317	1.2569	1.4003
2879.32	1.2925	1.3473	1.3561	1.3342	1.2882	1.3657	1.2407	1.3618	1.2309	1.3823	1.2831	1.2874	1.2894	1.2569	1.2966	1.2918	1.2037	1.3813	1.3364	1.272	1.2221	1.2615	1.2801	1.3106	1.2809	1.3129	1.2575	1.256	1.3201	1.3773	1.331	1.2569	1.354	1.3317	1.2613	1.404
2884.31	1.293	1.3477	1.3612	1.3364	1.2959	1.3692	1.2409	1.3599	1.2363	1.3805	1.2881	1.2946	1.2938	1.2569	1.2995	1.2915	1.2097	1.3842	1.3318	1.2713	1.2205	1.2684	1.2859	1.3118	1.2769	1.3152	1.2668	1.2571	1.3226	1.3795	1.331	1.2584	1.3596	1.3345	1.264	1.4068
2889.31	1.2927	1.3458	1.3538	1.3349	1.2925	1.3712	1.2402	1.3657	1.2282	1.3828	1.2861	1.2912	1.289	1.2583	1.2964	1.2973	1.2077	1.383	1.3354	1.2774	1.2247	1.2704	1.2879	1.3129	1.2834	1.3176	1.2629	1.2563	1.3221	1.3803	1.3273	1.2629	1.3592	1.3318	1.2651	1.4107
2894.31	1.2993	1.3498	1.3631	1.3352	1.2959	1.3693	1.244	1.366	1.2336	1.3858	1.2885	1.2941	1.2881	1.2618	1.2997	1.2993	1.2073	1.3874	1.3384	1.2771	1.224	1.2724	1.281	1.3107	1.2853	1.3157	1.2615	1.2581	1.3255	1.3734	1.3362	1.2592	1.356	1.3355	1.2639	1.4115
2899.31	1.2979	1.3567	1.3613	1.3396	1.2941	1.3737	1.2473	1.368	1.2408	1.3887	1.2925	1.2971	1.2939	1.2613	1.2983	1.3009	1.2059	1.3895	1.3362	1.2759	1.2231	1.2724	1.2917	1.3121	1.284	1.3214	1.2594	1.2632	1.325	1.3793	1.3389	1.2704	1.3607	1.334	1.2664	1.4085
2904.32	1.2994	1.3556	1.3636	1.341	1.2948	1.3755	1.2468	1.3608	1.2343	1.3899	1.2907	1.2997	1.297	1.2638	1.301	1.2995	1.2113	1.3885	1.3397	1.2779	1.2258	1.273	1.2917	1.3146	1.283	1.321	1.2693	1.2617	1.3268	1.3805	1.3414	1.269	1.3622	1.3415	1.269	1.4098
2909.31	1.3013	1.3582	1.3638	1.3407	1.2973	1.3747	1.2473	1.3688	1.2391	1.3922	1.2957	1.2962	1.2989	1.2658	1.3014	1.3005	1.211	1.3968	1.342	1.2754	1.2205	1.2701	1.2921	1.3192	1.2871	1.3279	1.2625	1.2614	1.3317	1.3848	1.34	1.2649	1.3594	1.3367	1.2673	1.4126
2914.31	1.3013	1.3571	1.3698	1.3416	1.2982	1.3769	1.2477	1.3751	1.2377	1.3959	1.2947	1.3	1.2946	1.2682	1.3056	1.3026	1.2109	1.3887	1.3362	1.2776	1.2259	1.2733	1.294	1.3165	1.2832	1.3253	1.2661	1.2619	1.3255	1.3848	1.3399	1.2653	1.3634	1.3385	1.2659	1.4161
2919.31	1.3028	1.3577	1.3684	1.3423	1.2977	1.3788	1.2473	1.3746	1.24	1.3947	1.2973	1.3011	1.3031	1.2644	1.3062	1.3013	1.2081	1.3915	1.3449	1.2761	1.2284	1.2736	1.2972	1.321	1.2875	1.3288	1.2754	1.2657	1.3263	1.383	1.3386	1.2669	1.3653	1.3415	1.2693	1.4145
2924.32	1.3046	1.3577	1.3725	1.3424	1.2988	1.3779	1.2492	1.3753	1.2394	1.3957	1.2989	1.2988	1.3038	1.2652	1.3051	1.3037	1.21	1.391	1.3455	1.2797	1.2271	1.2753	1.2935	1.3174	1.2901	1.3273	1.2679	1.2634	1.3301	1.3875	1.3386	1.2675	1.364	1.3413	1.2682	1.414
2929.31	1.3033	1.3606	1.3677	1.347	1.2984	1.3785	1.2534	1.3695	1.2394	1.3971	1.3	1.3032	1.2981	1.2703	1.3058	1.3026	1.2131	1.3949	1.3431	1.2786	1.23	1.2779	1.294	1.3165	1.2926	1.3261	1.2715	1.2635	1.334	1.3869	1.3463	1.2711	1.3595	1.343	1.2725	1.4108
2934.31	1.3049	1.3619	1.3713	1.3455	1.3032	1.3828	1.2529	1.3749	1.2398	1.3994	1.299	1.3048	1.3003	1.2671	1.3075	1.3048	1.2154	1.3926	1.3444	1.2796	1.2283	1.2816	1.2979	1.3228	1.2886	1.327	1.275	1.2671	1.329	1.3874	1.341	1.2767	1.3707	1.3434	1.2706	1.4177
2939.31	1.3104	1.3602	1.3697	1.3487	1.3025	1.3819	1.255	1.3725	1.2425	1.3987	1.3009	1.3041	1.305	1.2686	1.3078	1.3009	1.2168	1.3975	1.3482	1.2795	1.2299	1.2803	1.2997	1.3221	1.2894	1.3315	1.2699	1.2643	1.3308	1.393	1.3433	1.2752	1.3744	1.3452	1.2692	1.4213
2944.32	1.3075	1.366	1.3785	1.3471	1.3041	1.3834	1.2578	1.3757	1.2441	1.4024	1.303	1.3074	1.3011	1.2722	1.3091	1.3031	1.2154	1.3976	1.3481	1.2818	1.232	1.2789	1.2985	1.3218	1.2918	1.3274	1.2712	1.2679	1.3384	1.39	1.35	1.2716	1.3752	1.341	1.2749	1.4253
2949.31	1.3082	1.3646	1.3745	1.3454	1.3077	1.3862	1.2564	1.3803	1.2438	1.4039	1.3048	1.3065	1.3019	1.2745	1.3121	1.3048	1.2167	1.3995	1.3513	1.2809	1.2287	1.2855	1.3028	1.3246	1.2939	1.33	1.277	1.2687	1.3407	1.3864	1.3509	1.2725	1.373	1.349	1.2704	1.4254
2954.32	1.307	1.3638	1.375	1.3492	1.3047	1.3834	1.2565	1.3758	1.2427	1.4049	1.3015	1.3064	1.3047	1.2712	1.3091	1.3046	1.2178	1.4001	1.3475	1.2784	1.2312	1.2776	1.2963	1.3178	1.2962	1.3296	1.2751	1.271	1.3396	1.3878	1.3481	1.2726	1.3692	1.3482	1.2741	1.4201
2959.31	1.3109	1.3667	1.3783	1.3539	1.3085	1.3877	1.2602	1.3808	1.2436	1.401	1.3037	1.3031	1.3041	1.2757	1.3122	1.3088	1.2147	1.3989	1.3472	1.2793	1.2334	1.2875	1.3079	1.3231	1.2927	1.3326	1.2731	1.2717	1.3383	1.3979	1.3456	1.2734	1.3696	1.3485	1.2745	1.4275
2964.32	1.312	1.3688	1.3752	1.3531	1.3078	1.3877	1.2591	1.3826	1.2447	1.4045	1.3059	1.3052	1.3071	1.2742	1.3101	1.3087	1.2194	1.4032	1.3498	1.2835	1.2318	1.2833	1.3082	1.3228	1.294	1.3334	1.2815	1.2714	1.3367	1.3944	1.3533	1.2697	1.3709	1.3533	1.2758	1.4265
2969.31	1.3103	1.3691	1.3799	1.3453	1.3013	1.3853	1.26	1.3807	1.2459	1.4062	1.3067	1.3068	1.308	1.2725	1.3154	1.3108	1.2183	1.4	1.3556	1.2777	1.2279	1.2851	1.31	1.3245	1.2952	1.3308	1.2724	1.2734	1.3395	1.3913	1.3478	1.2712	1.3711	1.3521	1.2841	1.4258
2974.31	1.3085	1.3703	1.3804	1.3507	1.3053	1.3849	1.2534	1.378	1.2468	1.3961	1.3047	1.3034	1.308	1.2725	1.3113	1.3075	1.218	1.3978	1.3478	1.283	1.2329	1.2851	1.3029	1.3254	1.2946	1.3331	1.2764	1.2737	1.3371	1.3946	1.3448	1.2714	1.3717	1.3559	1.2704	1.4279
2979.31	1.3128	1.3711	1.3825	1.3475	1.3013	1.3888	1.2589	1.3801	1.2479	1.4064	1.3053	1.3072	1.3099	1.2739	1.3116	1.3094	1.2195	1.4064	1.3501	1.2846	1.233	1.2913	1.3042	1.3273	1.2969	1.3346	1.2771	1.2726	1.3467	1.3971	1.3461	1.2734	1.3791	1.3537	1.2802	1.4282
2984.31	1.317	1.3716	1.3837	1.3572	1.307	1.3871	1.2591	1.3841	1.2456	1.4022	1.3083	1.3081	1.3086	1.2733	1.3087	1.3115	1.2201	1.4013	1.355	1.2843	1.2317	1.2876	1.3063	1.3252	1.2953	1.3361	1.2768	1.2723	1.3433	1.3938	1.3501	1.2737	1.3811	1.355	1.28	1.4296
2989.31	1.3133	1.3707	1.3834	1.3537	1.3086	1.3883	1.2557	1.3835	1.2456	1.4077	1.3098	1.3085	1.3092	1.2745	1.3177	1.3111	1.2208	1.3955	1.3565	1.2856	1.2339	1.2874	1.3057	1.3253	1.2946	1.3387	1.2791	1.2792	1.3476	1.3914	1.3508	1.2789	1.3718	1.3548	1.2791	1.4379
2994.31	1.3182	1.3734	1.3868	1.3549	1.3068	1.3901	1.262	1.3888	1.2474	1.4096	1.3113	1.3103	1.3118	1.2761	1.3149	1.3099	1.2221	1.4046	1.3572	1.2894	1.2367	1.2876	1.3071	1.3286	1.2962	1.3369	1.2865	1.2771	1.3469	1.3962	1.3488	1.2782	1.3796	1.3551	1.2866	1.4345
2999.31	1.3164	1.3713	1.3899	1.3558	1.309	1.3891	1.2642	1.3834	1.2462	1.4086	1.3121	1.3074	1.3108	1.2759	1.3185	1.3168	1.2205	1.404	1.3498	1.2875	1.238	1.2932	1.3054	1.3251	1.2949	1.3359	1.2789	1.2769	1.3476	1.3998	1.3572	1.2783	1.3791	1.3561	1.2839	1.4378
3004.31	1.317	1.3756	1.3856	1.3588	1.3057	1.3934	1.2612	1.3821	1.2469	1.4127	1.3136	1.31	1.312	1.2782	1.3171	1.3098	1.2238	1.4027	1.3531	1.2915	1.2414	1.2908	1.3047	1.3301	1.294	1.3366	1.2778	1.2799	1.3464	1.4007	1.3521	1.2785	1.3761	1.3623	1.2819	1.4377
3009.32	1.3234	1.3773	1.3866	1.354	1.3137	1.3921	1.2581	1.3825	1.2471	1.4095	1.308	1.314	1.3106	1.277	1.3145	1.3131	1.2209	1.4055	1.3552	1.286	1.2375	1.2886	1.3071	1.3305	1.2925	1.339	1.2873	1.2772	1.3528	1.3977	1.3544	1.2789	1.3813	1.3546	1.2819	1.43
3014.31	1.3156	1.3755	1.388	1.3545	1.3092	1.3899	1.2657	1.3865	1.2488	1.4123	1.3123	1.31	1.3121	1.278	1.3171	1.3147	1.2238	1.4048	1.3593	1.2864	1.237	1.2866	1.3107	1.3271	1.2968	1.3368	1.2824	1.2797	1.3471	1.4006	1.3542	1.2788	1.38	1.3591	1.2832	1.4354
3019.31	1.3176	1.3785	1.3927	1.3568	1.3125	1.3981	1.2623	1.3888	1.2508	1.4093	1.3152	1.3115	1.3123	1.2789	1.3176	1.3126	1.2233	1.4129	1.3578	1.2911	1.2403	1.2912	1.3073	1.3303	1.2959	1.3368	1.2838	1.28	1.3438	1.4005	1.3588	1.2797	1.3865	1.359	1.282	1.4416
3024.31	1.3185	1.3783	1.3919	1.3579	1.3136	1.3958	1.2635	1.3892	1.249	1.4105	1.3152	1.3136	1.3138	1.2791	1.3163	1.3118	1.2262	1.4061	1.3584	1.2887	1.2368	1.2898	1.3131	1.3254	1.2982	1.3457	1.2809	1.2776	1.3436	1.4014	1.3578	1.283	1.3827	1.3655	1.287	1.4428
3029.31	1.32	1.3789	1.3922	1.3597	1.3101	1.3924	1.2618	1.3864	1.2475	1.4103	1.3145	1.3112	1.3136	1.2775	1.3168	1.3116	1.2242	1.4086	1.357	1.2927	1.234	1.2907	1.3089	1.327	1.2963	1.3415	1.2827	1.2772	1.3526	1.3997	1.3533	1.2806	1.3804	1.3543	1.282	1.4402
3034.31	1.3192	1.381	1.3852	1.3565	1.3186	1.3954	1.2637	1.3903	1.2502	1.4118	1.31	1.3135	1.3117	1.2789	1.3177	1.3171	1.2264	1.411	1.3571	1.2891	1.2396	1.2892	1.3112	1.3277	1.2982	1.3359	1.2839	1.2784	1.3492	1.4024	1.3531	1.2839	1.3883	1.356	1.2874	1.4451
3039.31	1.3206	1.3801	1.3898	1.3582	1.3162	1.3928	1.267	1.3896	1.2471	1.4139	1.3138	1.312	1.3165	1.2797	1.3196	1.3171	1.228	1.4124	1.3596	1.2865	1.2375	1.2869	1.3097	1.3308	1.2996	1.3427	1.2859	1.2757	1.3524	1.4033	1.354	1.2853	1.3948	1.3599	1.2881	1.4385
3044.31	1.3185	1.3803	1.395	1.3602	1.3171	1.3974	1.2673	1.387	1.2481	1.4132	1.3154	1.3135	1.3156	1.2816	1.3204	1.3131	1.2255	1.4087	1.3576	1.2892	1.2403	1.2914	1.3084	1.3279	1.2955	1.3442	1.2838	1.2813	1.3529	1.4039	1.3582	1.2839	1.3844	1.3605	1.2871	1.4394
3049.31	1.3214	1.3814	1.3988	1.3652	1.3158	1.3943	1.2706	1.3903	1.2525	1.4124	1.3218	1.3159	1.3144	1.2847	1.3224	1.3181	1.2264	1.4122	1.3636	1.2965	1.2393	1.2951	1.3129	1.3319	1.3001	1.3459	1.2889	1.2802	1.3515	1.4035	1.3614	1.2906	1.3925	1.3692	1.287	1.4411
3054.31	1.3196	1.3782	1.3971	1.3627	1.3126	1.3988	1.264	1.3898	1.2505	1.4199	1.3153	1.3161	1.3187	1.2861	1.3213	1.3193	1.232	1.409	1.3621	1.2991	1.2396	1.2945	1.3137	1.3382	1.3011	1.3451	1.3037	1.2783	1.3534	1.4045	1.363	1.291	1.39	1.3641	1.2923	1.4463
3059.31	1.3238	1.3843	1.3944	1.36	1.3162	1.4009	1.2669	1.3894	1.2497	1.4105	1.3167	1.3138	1.318	1.2835	1.3183	1.3181	1.2326	1.4144	1.3635	1.2913	1.2427	1.2956	1.3103	1.3377	1.2991	1.3437	1.2884	1.2834	1.3532	1.4003	1.3593	1.2844	1.3907	1.3558	1.2906	1.4514
3064.32	1.3226	1.3845	1.4027	1.3632	1.3194	1.3957	1.2674	1.3928	1.2521	1.4142	1.3177	1.3173	1.3227	1.2871	1.3211	1.3186	1.2288	1.4102	1.3622	1.294	1.2421	1.2948	1.3176	1.3363	1.3046	1.3434	1.2916	1.2804	1.3548	1.4082	1.3651	1.2861	1.3866	1.3656	1.293	1.4457
3069.31	1.3259	1.3893	1.3904	1.3593	1.3157	1.3997	1.2665	1.3948	1.2512	1.4143	1.3164	1.3193	1.3181	1.2842	1.3196	1.316	1.2355	1.4107	1.3584	1.291	1.2436	1.2971	1.3191	1.3349	1.2983	1.3442	1.2901	1.2788	1.3573	1.4048	1.3565	1.2779	1.3878	1.3635	1.2934	1.4448
3074.31	1.323	1.3841	1.398	1.3623	1.3157	1.3999	1.2703	1.3905	1.2564	1.4183	1.3163	1.3162	1.3156	1.2829	1.3216	1.3176	1.2328	1.4167	1.3634	1.2946	1.2406	1.2986	1.3125	1.3346	1.3024	1.3446	1.2887	1.2802	1.3532	1.409	1.3648	1.2869	1.388	1.3677	1.2929	1.443
3079.32	1.3253	1.3868	1.3955	1.3667	1.3134	1.3992	1.2664	1.3895	1.254	1.4176	1.3183	1.3158	1.3166	1.2855	1.3221	1.3175	1.2301	1.4135	1.3622	1.2914	1.2387	1.296	1.3157	1.3347	1.3032	1.3451	1.289	1.2825	1.3573	1.4052	1.3641	1.2872	1.3915	1.362	1.2955	1.4445
3084.31	1.321	1.3844	1.3985	1.3669	1.316	1.3993	1.2695	1.3875	1.2542	1.4203	1.3197	1.3191	1.3188	1.2856	1.3209	1.3174	1.2277	1.4123	1.3568	1.2916	1.2432	1.2937	1.3163	1.334	1.3019	1.3425	1.2893	1.2842	1.3537	1.4037	1.3622	1.2839	1.3839	1.3619	1.2965	1.4485
3089.32	1.3282	1.3854	1.3995	1.3673	1.3209	1.3979	1.2646	1.3939	1.2519	1.4172	1.3177	1.3174	1.3188	1.2868	1.3185	1.3178	1.2297	1.4145	1.361	1.2939	1.2426	1.3005	1.3169	1.3353	1.2983	1.3434	1.2939	1.2769	1.3567	1.4008	1.3563	1.2838	1.3846	1.3663	1.2902	1.4388
3094.32	1.3233	1.3845	1.3962	1.3621	1.3167	1.4005	1.2689	1.3906	1.2512	1.4133	1.3175	1.3171	1.3216	1.2868	1.319	1.3204	1.2304	1.4111	1.3572	1.2985	1.2422	1.2908	1.3167	1.3349	1.3023	1.3402	1.2911	1.2767	1.3529	1.402	1.3611	1.2865	1.3887	1.3666	1.296	1.4411
3099.31	1.3249	1.3852	1.3961	1.3659	1.319	1.4011	1.2693	1.3952	1.2476	1.4154	1.3175	1.3135	1.3226	1.2878	1.3217	1.3197	1.2265	1.4134	1.3601	1.2903	1.2388	1.2963	1.316	1.3338	1.3069	1.345	1.2924	1.2857	1.3567	1.4079	1.3581	1.2922	1.3912	1.3698	1.2945	1.4441
3104.31	1.3269	1.3894	1.3999	1.3666	1.3167	1.4005	1.2686	1.3946	1.2531	1.4195	1.3237	1.3171	1.3206	1.291	1.3229	1.3183	1.2353	1.4122	1.3606	1.2926	1.2442	1.296	1.32	1.335	1.3017	1.3444	1.2916	1.2746	1.3578	1.4031	1.3629	1.284	1.3877	1.3648	1.2945	1.4429
3109.32	1.3274	1.386	1.4031	1.3631	1.3198	1.4007	1.2661	1.3922	1.2512	1.4191	1.3175	1.3184	1.3204	1.2893	1.3247	1.3198	1.2301	1.4143	1.363	1.2948	1.2382	1.2983	1.3143	1.3385	1.3046	1.3456	1.2933	1.2813	1.3572	1.4073	1.3633	1.2862	1.389	1.3634	1.2959	1.4399
3114.31	1.3233	1.3897	1.4006	1.3675	1.3188	1.4017	1.2673	1.3939	1.2517	1.4233	1.3175	1.3155	1.3211	1.2852	1.3175	1.3198	1.2322	1.4145	1.3645	1.2933	1.2408	1.2998	1.3159	1.3326	1.3073	1.3467	1.2879	1.2784	1.3578	1.4068	1.3678	1.2878	1.3952	1.3654	1.2911	1.4406
3119.32	1.3283	1.3881	1.404	1.3676	1.3185	1.4008	1.27	1.3896	1.2546	1.4163	1.321	1.3207	1.3249	1.2855	1.3155	1.3221	1.2327	1.4125	1.3652	1.2947	1.2435	1.301	1.3213	1.3379	1.3074	1.3503	1.2915	1.2833	1.3568	1.4035	1.3644	1.2858	1.3945	1.3656	1.2996	1.4444
3124.31	1.3286	1.3901	1.4009	1.3676	1.3228	1.3971	1.2689	1.3949	1.2493	1.4164	1.3153	1.3132	1.3263	1.2886	1.3205	1.3188	1.2307	1.4154	1.362	1.2968	1.2447	1.3007	1.3234	1.3345	1.3063	1.3486	1.2941	1.2796	1.3556	1.4086	1.361	1.2876	1.3872	1.3686	1.2979	1.4378
3129.32	1.3301	1.3925	1.3989	1.3678	1.3236	1.4039	1.269	1.3959	1.2543	1.4225	1.3192	1.3219	1.323	1.2874	1.3258	1.3196	1.2276	1.4133	1.3635	1.2962	1.2467	1.2965	1.3194	1.3388	1.3022	1.3504	1.2925	1.2853	1.3589	1.4101	1.3662	1.2863	1.3933	1.3726	1.2976	1.444
3134.31	1.3278	1.3945	1.4044	1.3652	1.3232	1.4032	1.2696	1.398	1.2559	1.4184	1.3224	1.3206	1.3259	1.2888	1.324	1.324	1.2375	1.4146	1.361	1.2928	1.2427	1.3004	1.3202	1.3361	1.3065	1.3471	1.2926	1.2843	1.3582	1.4082	1.3667	1.291	1.3905	1.3707	1.3022	1.4513
3139.32	1.325	1.3914	1.4023	1.3681	1.3183	1.4018	1.2646	1.3942	1.2506	1.4254	1.3191	1.3149	1.3198	1.2874	1.3194	1.3199	1.2295	1.4167	1.3587	1.2952	1.2433	1.2991	1.3155	1.3336	1.304	1.3453	1.294	1.2843	1.357	1.4061	1.3629	1.2873	1.3874	1.3652	1.2991	1.4456
3144.32	1.3259	1.3898	1.4013	1.3649	1.3186	1.4058	1.2616	1.3926	1.2538	1.4201	1.3239	1.3158	1.3248	1.292	1.3214	1.3163	1.2333	1.4131	1.3603	1.2988	1.2428	1.3004	1.3151	1.3408	1.3055	1.3475	1.2919	1.2818	1.352	1.4042	1.3608	1.2814	1.3906	1.3662	1.298	1.4505
3149.32	1.3253	1.3908	1.4038	1.3672	1.3176	1.4026	1.268	1.3954	1.2568	1.4137	1.3227	1.3153	1.322	1.2869	1.3217	1.3186	1.2349	1.4112	1.3601	1.2923	1.2434	1.3027	1.3127	1.3366	1.3045	1.3444	1.2846	1.2836	1.3572	1.4088	1.3626	1.2892	1.3887	1.3629	1.3018	1.4472
3154.31	1.3285	1.3931	1.401	1.3693	1.3178	1.4051	1.2674	1.3929	1.2538	1.4197	1.3215	1.3167	1.3221	1.2914	1.3211	1.3222	1.2337	1.4135	1.3598	1.2934	1.241	1.3044	1.3165	1.3398	1.3087	1.3449	1.2902	1.2822	1.3588	1.4014	1.3591	1.29	1.392	1.3722	1.2975	1.4522
3159.32	1.3278	1.3952	1.4021	1.368	1.322	1.4044	1.2693	1.3952	1.2568	1.4236	1.3218	1.3196	1.3242	1.2905	1.3217	1.3217	1.2351	1.4182	1.3644	1.2953	1.2477	1.302	1.3219	1.3414	1.3012	1.3492	1.2924	1.2851	1.3608	1.4035	1.3648	1.2866	1.3946	1.375	1.2982	1.4539
3164.31	1.3287	1.3962	1.406	1.3695	1.3205	1.4043	1.2674	1.3972	1.2502	1.4225	1.3204	1.3214	1.3275	1.2906	1.3206	1.317	1.234	1.4133	1.3629	1.2936	1.2406	1.3065	1.3171	1.3395	1.3084	1.3424	1.2932	1.2854	1.3609	1.4053	1.3661	1.2945	1.3929	1.3761	1.2919	1.4543
3169.32	1.3269	1.3926	1.4004	1.3694	1.3234	1.4008	1.2701	1.3964	1.2516	1.4236	1.3232	1.3232	1.325	1.29	1.3182	1.3207	1.2361	1.4171	1.3608	1.293	1.2425	1.3021	1.321	1.337	1.3032	1.3482	1.2916	1.2843	1.3508	1.4075	1.3621	1.2892	1.3984	1.3716	1.2992	1.4489
3174.31	1.3289	1.3959	1.4014	1.3702	1.3247	1.4055	1.2704	1.4022	1.257	1.4204	1.3221	1.3206	1.3281	1.292	1.3208	1.3221	1.2351	1.4159	1.3647	1.2929	1.246	1.3061	1.3222	1.3415	1.3074	1.3501	1.2939	1.286	1.3625	1.4117	1.3651	1.2867	1.393	1.3743	1.2998	1.4549
3179.31	1.3315	1.3936	1.4041	1.3688	1.3228	1.4036	1.2684	1.3968	1.254	1.4231	1.3236	1.3216	1.3274	1.2921	1.3204	1.3212	1.2356	1.4153	1.3633	1.2992	1.2475	1.3041	1.3217	1.338	1.3152	1.3465	1.2948	1.2838	1.359	1.4025	1.368	1.2894	1.3954	1.3757	1.299	1.4613
3184.32	1.329	1.3913	1.4017	1.3686	1.3243	1.4034	1.2685	1.3947	1.2532	1.422	1.3264	1.3205	1.3283	1.2936	1.3238	1.3199	1.2315	1.4168	1.3629	1.2932	1.2464	1.3026	1.3183	1.3386	1.3074	1.3446	1.2891	1.2787	1.3603	1.4081	1.3669	1.2889	1.3924	1.3752	1.2972	1.4595
3189.31	1.3292	1.3932	1.4048	1.3705	1.3238	1.4013	1.2694	1.3956	1.2545	1.4173	1.3244	1.3213	1.3226	1.2927	1.3206	1.3157	1.2363	1.4174	1.3639	1.2945	1.2447	1.3042	1.3151	1.342	1.3088	1.3459	1.2936	1.2805	1.3604	1.4102	1.3649	1.293	1.3926	1.3776	1.295	1.4509
3194.31	1.3262	1.3934	1.4056	1.3699	1.3233	1.4017	1.2689	1.3983	1.2537	1.4159	1.3203	1.322	1.3262	1.2922	1.3263	1.3238	1.2299	1.4139	1.3637	1.2915	1.2449	1.3001	1.3193	1.3417	1.3085	1.343	1.2937	1.2826	1.3547	1.4036	1.3663	1.2883	1.3935	1.3723	1.2988	1.4513
3199.32	1.3295	1.3934	1.4054	1.3699	1.3198	1.4041	1.2699	1.3956	1.2552	1.4204	1.3207	1.3205	1.323	1.2943	1.3239	1.3249	1.2369	1.4143	1.3611	1.2935	1.2434	1.305	1.3166	1.3384	1.3088	1.3468	1.2966	1.2847	1.3661	1.4136	1.3643	1.2867	1.3867	1.3743	1.3017	1.4551
3204.31	1.3236	1.3934	1.4094	1.37	1.3247	1.4044	1.2717	1.4021	1.2531	1.4217	1.3253	1.3235	1.324	1.2948	1.3215	1.3209	1.2315	1.4144	1.3634	1.2914	1.2446	1.307	1.313	1.3377	1.3094	1.3476	1.2851	1.2777	1.3593	1.4093	1.3657	1.2891	1.3899	1.3739	1.3018	1.4539
3209.31	1.3253	1.3951	1.4025	1.3682	1.3256	1.4018	1.2644	1.396	1.2523	1.4186	1.3224	1.322	1.3273	1.2902	1.3223	1.3251	1.238	1.4151	1.359	1.2913	1.2441	1.3063	1.3244	1.34	1.3079	1.3438	1.2941	1.2848	1.3626	1.4052	1.3631	1.289	1.3902	1.375	1.2979	1.4511
3214.32	1.3253	1.3928	1.4052	1.3682	1.3235	1.4016	1.2645	1.3929	1.2516	1.4215	1.322	1.3156	1.3235	1.2923	1.3194	1.3227	1.2312	1.4156	1.3619	1.2949	1.2421	1.311	1.3163	1.3389	1.3074	1.344	1.2936	1.2805	1.3598	1.4058	1.368	1.2865	1.3905	1.3748	1.3018	1.4519
3219.31	1.33	1.3965	1.4059	1.3715	1.3267	1.3991	1.2635	1.395	1.2532	1.4206	1.3201	1.3206	1.3255	1.2945	1.3199	1.3223	1.232	1.4164	1.3621	1.2903	1.2441	1.303	1.3227	1.3413	1.3051	1.3448	1.3004	1.2778	1.3582	1.4052	1.3675	1.2934	1.3916	1.3719	1.2963	1.4511
3224.32	1.324	1.3931	1.4047	1.3664	1.3218	1.4046	1.2637	1.3963	1.2501	1.4204	1.322	1.3205	1.3239	1.2905	1.3208	1.3238	1.2339	1.4146	1.3594	1.2964	1.2422	1.3069	1.3177	1.3427	1.3053	1.3447	1.2941	1.2862	1.3558	1.4093	1.3626	1.2855	1.3897	1.3762	1.2971	1.4492
3229.31	1.3286	1.3942	1.4066	1.3703	1.3243	1.4037	1.2654	1.3962	1.2546	1.4199	1.3225	1.3207	1.3258	1.2918	1.3182	1.3194	1.2387	1.4196	1.3596	1.2982	1.2453	1.3063	1.3169	1.3378	1.3046	1.3465	1.2971	1.2818	1.3567	1.4079	1.3637	1.2851	1.3869	1.3705	1.2973	1.4544
3234.31	1.3304	1.3918	1.4108	1.3643	1.3281	1.4023	1.262	1.3948	1.2516	1.4199	1.3222	1.3212	1.3244	1.2939	1.3219	1.3219	1.2361	1.4107	1.3573	1.2968	1.2413	1.3054	1.3212	1.3406	1.3043	1.3435	1.2956	1.2756	1.3549	1.404	1.3641	1.2878	1.3861	1.375	1.3012	1.4535
3239.31	1.3253	1.3926	1.3994	1.3647	1.3256	1.3975	1.2594	1.3951	1.2494	1.4147	1.319	1.3189	1.3232	1.288	1.3157	1.3176	1.2322	1.4113	1.3581	1.2916	1.2406	1.3036	1.311	1.3334	1.3001	1.3417	1.292	1.2814	1.3515	1.3988	1.3645	1.2811	1.3859	1.3707	1.2936	1.4457
3244.31	1.3261	1.3931	1.4073	1.3646	1.3248	1.403	1.2658	1.3947	1.2547	1.4133	1.3212	1.3218	1.3236	1.2886	1.3165	1.3197	1.2359	1.4113	1.3611	1.294	1.2411	1.3052	1.314	1.3405	1.3019	1.3427	1.2913	1.2794	1.3576	1.4067	1.3628	1.2853	1.3879	1.3699	1.2984	1.4472
3249.32	1.3282	1.3909	1.4048	1.3646	1.3218	1.3975	1.2617	1.393	1.2502	1.4124	1.3194	1.3203	1.3242	1.2847	1.3151	1.3143	1.2323	1.4078	1.3617	1.2931	1.2392	1.3079	1.3196	1.3356	1.301	1.3432	1.2915	1.2809	1.3508	1.4047	1.3578	1.2818	1.3883	1.3726	1.2944	1.4485
3254.31	1.3265	1.3926	1.4037	1.3636	1.3267	1.4016	1.2613	1.3965	1.255	1.4177	1.3234	1.3189	1.3213	1.2878	1.3194	1.3202	1.237	1.4154	1.3582	1.2937	1.241	1.3071	1.3163	1.3387	1.3035	1.3429	1.2899	1.2802	1.3541	1.4044	1.3642	1.2852	1.3913	1.3747	1.2957	1.4452
3259.32	1.3269	1.3873	1.4066	1.3631	1.3231	1.4	1.2615	1.3985	1.2512	1.4179	1.3203	1.3177	1.325	1.289	1.3175	1.3207	1.2334	1.4119	1.359	1.2882	1.2421	1.3024	1.3141	1.3377	1.3022	1.3452	1.2936	1.279	1.3536	1.4061	1.3614	1.2817	1.3891	1.3718	1.2948	1.4502
3264.31	1.3243	1.389	1.4005	1.3644	1.3219	1.398	1.2632	1.3952	1.2511	1.4156	1.3177	1.3211	1.3262	1.2875	1.3168	1.3154	1.2341	1.4121	1.3573	1.2938	1.2416	1.3037	1.3127	1.3345	1.3041	1.3383	1.2893	1.2766	1.3523	1.4029	1.3592	1.2798	1.3847	1.3682	1.2998	1.4471
3269.31	1.3275	1.3948	1.4026	1.3675	1.3221	1.4005	1.2652	1.3938	1.2505	1.4132	1.323	1.3209	1.3289	1.2848	1.3198	1.3189	1.2334	1.4111	1.3541	1.2928	1.244	1.3069	1.3217	1.3384	1.2991	1.3455	1.2917	1.2845	1.3587	1.4004	1.3629	1.2808	1.3881	1.3699	1.2956	1.4451
3274.31	1.3275	1.39	1.4019	1.3626	1.3243	1.4015	1.2597	1.3948	1.2536	1.4147	1.3187	1.3204	1.3253	1.2914	1.3152	1.3226	1.2366	1.4164	1.3575	1.2926	1.2432	1.3104	1.3167	1.3339	1.3026	1.3399	1.2882	1.2816	1.3536	1.4041	1.3594	1.2851	1.3845	1.3752	1.2969	1.4415
3279.32	1.3256	1.3898	1.4032	1.3626	1.3213	1.4017	1.2575	1.3894	1.2501	1.4121	1.3205	1.3226	1.3246	1.2891	1.3167	1.3232	1.2378	1.4134	1.3557	1.2934	1.2449	1.306	1.3217	1.3373	1.2989	1.3443	1.2952	1.2805	1.3526	1.4063	1.3583	1.2818	1.3851	1.3656	1.2978	1.4439
3284.31	1.3236	1.3888	1.3987	1.3651	1.3244	1.4009	1.2595	1.3939	1.2496	1.4118	1.3192	1.3251	1.3227	1.2852	1.3152	1.317	1.2359	1.4128	1.3556	1.2913	1.2426	1.2997	1.3172	1.3392	1.3068	1.3408	1.2898	1.2827	1.3515	1.3985	1.3566	1.2833	1.3831	1.3679	1.2997	1.4482
3289.31	1.3243	1.3913	1.4035	1.361	1.3228	1.398	1.2537	1.39	1.2476	1.414	1.3185	1.3183	1.3206	1.2895	1.3133	1.3205	1.2347	1.4104	1.3517	1.2838	1.2394	1.304	1.3167	1.3343	1.3035	1.3388	1.2879	1.2787	1.3479	1.401	1.36	1.276	1.3807	1.3653	1.2931	1.4423
3294.31	1.3219	1.3889	1.4034	1.3609	1.3272	1.3983	1.2599	1.3915	1.2508	1.4137	1.3209	1.3178	1.3198	1.2856	1.313	1.3178	1.2336	1.4122	1.3576	1.2896	1.24	1.3068	1.3155	1.3345	1.3018	1.3386	1.2914	1.2795	1.3537	1.3966	1.36	1.2789	1.3829	1.3616	1.2971	1.4441
3299.31	1.3249	1.3901	1.4061	1.362	1.3201	1.3965	1.2559	1.3892	1.2476	1.4116	1.316	1.3143	1.3227	1.2877	1.3169	1.318	1.2325	1.4116	1.3516	1.2834	1.2447	1.303	1.3188	1.3372	1.3006	1.3419	1.2871	1.2815	1.3509	1.3965	1.3564	1.2784	1.3868	1.3727	1.2968	1.4454
3304.31	1.3222	1.3896	1.3996	1.3595	1.3217	1.3972	1.2539	1.3921	1.2457	1.4124	1.3177	1.3172	1.3242	1.2841	1.3136	1.317	1.2335	1.4088	1.3538	1.2858	1.2434	1.3064	1.3098	1.3373	1.3006	1.341	1.2914	1.2749	1.3549	1.4041	1.3556	1.2807	1.3876	1.3699	1.2928	1.4436
3309.31	1.3259	1.3914	1.4047	1.359	1.3236	1.3963	1.2557	1.3926	1.2494	1.4129	1.3218	1.3209	1.3262	1.2854	1.3171	1.3191	1.2318	1.4106	1.3492	1.2903	1.2423	1.3075	1.3175	1.3359	1.2945	1.337	1.2829	1.2824	1.3536	1.3997	1.3543	1.279	1.3833	1.3665	1.2892	1.4524
3314.32	1.3256	1.3875	1.4028	1.3591	1.3226	1.3987	1.2567	1.3949	1.2498	1.4188	1.3233	1.3191	1.3261	1.2869	1.3168	1.3221	1.2338	1.4126	1.3533	1.2907	1.2427	1.3039	1.3167	1.3361	1.3022	1.3401	1.2896	1.281	1.3523	1.3973	1.3561	1.2797	1.3889	1.3658	1.2957	1.4455
3319.32	1.3255	1.3906	1.402	1.3593	1.3268	1.3978	1.2547	1.3984	1.2464	1.415	1.3175	1.319	1.3212	1.2897	1.3173	1.3194	1.2345	1.4107	1.3569	1.2899	1.2422	1.3044	1.3174	1.3368	1.2994	1.3404	1.2915	1.2766	1.3516	1.4042	1.3619	1.2812	1.3867	1.3705	1.2917	1.4491
3324.31	1.3253	1.3888	1.3974	1.3643	1.3232	1.3946	1.2564	1.3872	1.2496	1.411	1.3215	1.3221	1.3239	1.2849	1.3137	1.3178	1.2366	1.4097	1.3561	1.2899	1.2407	1.3036	1.315	1.3347	1.3016	1.3401	1.2921	1.2816	1.3568	1.404	1.3525	1.2801	1.3881	1.3647	1.2962	1.4459
3329.32	1.3271	1.3901	1.4049	1.3639	1.3258	1.4003	1.2527	1.3904	1.2486	1.4123	1.3234	1.3219	1.3216	1.2863	1.3141	1.316	1.2372	1.4125	1.3536	1.2927	1.2415	1.302	1.313	1.3341	1.3045	1.3358	1.2938	1.2805	1.3528	1.398	1.3533	1.2822	1.3797	1.3699	1.2978	1.4431
3334.31	1.3259	1.3858	1.4003	1.3597	1.3247	1.3964	1.2504	1.387	1.2455	1.4095	1.3138	1.315	1.3237	1.287	1.3127	1.3213	1.2331	1.4063	1.3557	1.2889	1.2386	1.3071	1.3111	1.3351	1.2982	1.3376	1.2887	1.2813	1.3548	1.4	1.3531	1.2759	1.3821	1.3621	1.2945	1.4384
3339.31	1.3237	1.3861	1.4005	1.3601	1.3281	1.3954	1.2568	1.3947	1.2519	1.4136	1.3195	1.3158	1.3262	1.2846	1.3148	1.32	1.2374	1.4102	1.3504	1.2866	1.2421	1.3039	1.3169	1.3356	1.2996	1.3386	1.287	1.2819	1.3486	1.3978	1.3544	1.2829	1.3864	1.3729	1.2911	1.4379
3344.31	1.3235	1.3861	1.3976	1.3559	1.3236	1.3941	1.2532	1.3931	1.252	1.4121	1.3183	1.3234	1.3272	1.2869	1.3124	1.3156	1.2308	1.4118	1.3505	1.2888	1.2371	1.3047	1.3122	1.3371	1.3001	1.3414	1.2908	1.2796	1.3545	1.3985	1.3576	1.2743	1.3834	1.3712	1.2924	1.4497
3349.32	1.3247	1.3879	1.3993	1.3607	1.3217	1.3945	1.2546	1.391	1.2483	1.4108	1.319	1.3221	1.3236	1.287	1.3099	1.3169	1.23	1.4084	1.3486	1.284	1.2331	1.3042	1.3089	1.3356	1.2942	1.336	1.2952	1.278	1.3562	1.3944	1.3525	1.2721	1.3832	1.363	1.2963	1.4378
3354.31	1.3243	1.3839	1.3955	1.3572	1.3192	1.3924	1.2526	1.3915	1.2476	1.4114	1.3178	1.3105	1.3241	1.2875	1.3099	1.3166	1.2326	1.4056	1.3533	1.2856	1.2383	1.3042	1.3115	1.3312	1.299	1.3397	1.2901	1.276	1.3513	1.3954	1.3576	1.2777	1.3863	1.3616	1.2845	1.4371
3359.31	1.3216	1.3895	1.3992	1.3603	1.3209	1.3956	1.259	1.3929	1.2489	1.4099	1.3227	1.3203	1.3222	1.2868	1.3161	1.3181	1.2345	1.4094	1.3583	1.2871	1.2404	1.3091	1.3156	1.3341	1.3015	1.3409	1.2886	1.2815	1.3509	1.401	1.3556	1.2799	1.3875	1.3624	1.2933	1.4423
3364.31	1.3244	1.3893	1.4021	1.3592	1.3235	1.3974	1.2522	1.3905	1.2512	1.4131	1.323	1.3184	1.3252	1.2871	1.3136	1.321	1.2354	1.413	1.355	1.2921	1.2378	1.307	1.3141	1.3314	1.3	1.3382	1.2915	1.2827	1.352	1.3996	1.3579	1.2778	1.3856	1.3624	1.2947	1.4457
3369.31	1.3245	1.3819	1.3956	1.355	1.3199	1.3921	1.2552	1.3909	1.251	1.4102	1.3164	1.3205	1.3181	1.2812	1.3107	1.3185	1.2308	1.4071	1.3505	1.2845	1.2434	1.3033	1.3137	1.3333	1.2953	1.3361	1.2889	1.28	1.3544	1.3984	1.3556	1.2721	1.3848	1.3632	1.2893	1.4462
3374.32	1.3222	1.386	1.3951	1.356	1.3253	1.3921	1.2513	1.3939	1.2435	1.4031	1.316	1.3185	1.3213	1.2859	1.3113	1.3148	1.2341	1.4057	1.348	1.2826	1.2364	1.3033	1.311	1.3312	1.2942	1.3386	1.288	1.2834	1.3514	1.3995	1.3582	1.2694	1.3761	1.3586	1.2928	1.4325
3379.31	1.3186	1.3801	1.3909	1.3502	1.3143	1.3874	1.2461	1.3857	1.2424	1.4047	1.313	1.3111	1.3203	1.2801	1.3036	1.3119	1.232	1.4039	1.344	1.2794	1.2311	1.2988	1.3134	1.3318	1.2973	1.3322	1.2826	1.2695	1.3471	1.391	1.3536	1.2698	1.3715	1.3561	1.2911	1.4308
3384.31	1.3101	1.3774	1.3854	1.3416	1.3109	1.3806	1.24	1.3805	1.2411	1.3994	1.3118	1.3054	1.313	1.274	1.2946	1.3109	1.2266	1.3968	1.3403	1.2791	1.2287	1.2975	1.3021	1.3246	1.292	1.3262	1.2789	1.2658	1.3424	1.3854	1.346	1.2635	1.3689	1.3537	1.2882	1.4241
3389.32	1.3148	1.3738	1.3797	1.34	1.3079	1.3767	1.233	1.3739	1.2318	1.3927	1.3059	1.3018	1.3075	1.2712	1.2938	1.3082	1.2264	1.3935	1.3296	1.2767	1.2229	1.2886	1.2996	1.3243	1.2849	1.3265	1.2719	1.2628	1.3343	1.3824	1.3363	1.2608	1.3625	1.3452	1.2809	1.4192
3394.31	1.3072	1.3682	1.379	1.3329	1.3088	1.372	1.2313	1.3704	1.2316	1.3867	1.2989	1.2974	1.3019	1.2722	1.2926	1.3068	1.2196	1.3902	1.3316	1.2708	1.2239	1.2873	1.2962	1.324	1.2838	1.3205	1.2756	1.2658	1.331	1.3785	1.332	1.2607	1.3642	1.3423	1.2781	1.4035
3399.31	1.3013	1.3655	1.376	1.3312	1.307	1.3705	1.2282	1.3681	1.2277	1.382	1.2967	1.2998	1.3027	1.2698	1.2856	1.3023	1.22	1.3891	1.3262	1.2708	1.2207	1.2828	1.2947	1.3137	1.2795	1.3167	1.2725	1.2615	1.327	1.3755	1.3324	1.2521	1.3571	1.3389	1.2765	1.399
3404.32	1.2995	1.3647	1.3702	1.3289	1.3063	1.3648	1.2267	1.3639	1.2269	1.3855	1.2939	1.2916	1.2958	1.2654	1.2875	1.2966	1.2155	1.3778	1.3259	1.268	1.2206	1.2818	1.2967	1.3121	1.2736	1.3152	1.2705	1.2539	1.3283	1.3747	1.3282	1.2521	1.3453	1.3382	1.2778	1.3976
3409.31	1.2985	1.3607	1.3659	1.3242	1.3038	1.364	1.2186	1.3613	1.2233	1.3788	1.2874	1.2898	1.2948	1.2631	1.2804	1.2972	1.2154	1.3786	1.3204	1.2622	1.2202	1.281	1.2944	1.3089	1.273	1.3071	1.2652	1.2495	1.3245	1.3738	1.3213	1.2535	1.3513	1.3357	1.2689	1.393
3414.31	1.2967	1.3559	1.3621	1.32	1.2985	1.3607	1.2147	1.3615	1.221	1.3764	1.2894	1.2847	1.2884	1.2611	1.2782	1.2944	1.2106	1.3777	1.3181	1.2638	1.2134	1.2746	1.2864	1.3077	1.2729	1.3054	1.2615	1.247	1.3187	1.3681	1.3201	1.2473	1.3481	1.3257	1.2661	1.3822
3419.31	1.2941	1.3531	1.3615	1.3222	1.2992	1.3577	1.2155	1.3613	1.22	1.3747	1.2869	1.2828	1.2921	1.2566	1.2745	1.2919	1.2089	1.3714	1.3154	1.2586	1.2112	1.2743	1.281	1.3054	1.2702	1.3033	1.262	1.2482	1.3184	1.3629	1.3171	1.2472	1.3479	1.3258	1.2642	1.3801
3424.31	1.2859	1.3514	1.3585	1.3164	1.292	1.3535	1.2122	1.3514	1.2193	1.3714	1.2839	1.2797	1.2857	1.2534	1.2701	1.2909	1.2074	1.3682	1.3113	1.2537	1.2074	1.269	1.2801	1.3032	1.2711	1.3032	1.2555	1.2407	1.3132	1.361	1.309	1.2373	1.3405	1.3222	1.2626	1.3763
3429.31	1.2894	1.3486	1.3509	1.3108	1.2908	1.3497	1.2056	1.3549	1.2111	1.3624	1.2783	1.2772	1.2843	1.2565	1.2702	1.2828	1.2066	1.3683	1.3078	1.2518	1.2109	1.2681	1.2836	1.2984	1.2629	1.2972	1.2554	1.2373	1.3087	1.3554	1.3097	1.2395	1.3325	1.3157	1.2598	1.3635
3434.31	1.2868	1.3447	1.3511	1.3071	1.2909	1.3471	1.2081	1.3489	1.2106	1.3614	1.2778	1.2767	1.2838	1.2531	1.2652	1.2878	1.2024	1.365	1.3045	1.25	1.2057	1.2662	1.2773	1.299	1.26	1.2984	1.2581	1.2386	1.3033	1.3548	1.3079	1.2398	1.3331	1.3218	1.2632	1.363
3439.32	1.2859	1.3446	1.3491	1.3069	1.2901	1.3502	1.205	1.3507	1.2088	1.3581	1.2739	1.2758	1.279	1.2486	1.2612	1.2828	1.2037	1.366	1.3066	1.2493	1.208	1.2618	1.277	1.2983	1.264	1.2989	1.2528	1.2371	1.3044	1.3571	1.3063	1.2359	1.3295	1.3172	1.2601	1.3541
3444.31	1.2785	1.3368	1.3424	1.3055	1.2864	1.3432	1.1998	1.3415	1.2107	1.3571	1.2686	1.2723	1.2742	1.2506	1.2579	1.2855	1.2021	1.3598	1.2979	1.2513	1.2043	1.2638	1.2758	1.2971	1.2638	1.2908	1.2514	1.2307	1.3013	1.35	1.3053	1.2349	1.3279	1.3083	1.2589	1.3485
3449.32	1.276	1.336	1.3399	1.3001	1.2867	1.3378	1.2005	1.3452	1.2094	1.354	1.2707	1.2698	1.2736	1.2478	1.2602	1.28	1.1982	1.3639	1.2984	1.2499	1.2016	1.2635	1.2716	1.2936	1.2611	1.2905	1.2519	1.2302	1.2998	1.348	1.3006	1.2327	1.3236	1.3146	1.2491	1.3438
3454.31	1.2784	1.3333	1.3415	1.2999	1.285	1.3355	1.1954	1.3434	1.2088	1.3521	1.2704	1.2687	1.2745	1.245	1.2561	1.2784	1.1984	1.3582	1.2928	1.2419	1.1994	1.2617	1.2682	1.2929	1.254	1.2879	1.2489	1.2241	1.2919	1.3458	1.2984	1.232	1.3163	1.3081	1.2527	1.3399
3459.31	1.278	1.3313	1.3392	1.2938	1.2806	1.3378	1.1951	1.3384	1.207	1.3486	1.2707	1.269	1.2713	1.2383	1.2527	1.2771	1.1955	1.3565	1.2941	1.2365	1.1955	1.2588	1.2668	1.2932	1.2565	1.2902	1.2431	1.2312	1.2905	1.3466	1.2948	1.2292	1.32	1.3106	1.253	1.3328
3464.32	1.2743	1.33	1.3342	1.2966	1.2809	1.3332	1.1905	1.3418	1.2048	1.3474	1.265	1.2678	1.2677	1.2436	1.2543	1.278	1.1912	1.3451	1.2888	1.2404	1.1946	1.2557	1.2658	1.2904	1.2577	1.2898	1.2443	1.2272	1.2893	1.3461	1.2961	1.2298	1.3206	1.3076	1.2525	1.3281
3469.31	1.2754	1.3283	1.3331	1.2976	1.2799	1.3307	1.1921	1.3337	1.2025	1.3429	1.2653	1.2655	1.268	1.2399	1.2495	1.2767	1.1947	1.3474	1.29	1.2391	1.1933	1.2559	1.2657	1.2874	1.2452	1.285	1.2375	1.2253	1.2841	1.3393	1.2922	1.2252	1.3128	1.3013	1.2484	1.3184
3474.31	1.2708	1.3291	1.3318	1.2896	1.2811	1.3301	1.1886	1.333	1.2023	1.3409	1.2631	1.2608	1.2662	1.2377	1.2498	1.2765	1.1883	1.3525	1.2857	1.2397	1.1921	1.2518	1.2644	1.2879	1.2461	1.2833	1.2405	1.2276	1.2889	1.3402	1.2921	1.2235	1.3144	1.3001	1.2488	1.3148
3479.32	1.2693	1.3252	1.3258	1.2854	1.2801	1.3262	1.188	1.3328	1.2005	1.3449	1.2624	1.2605	1.2649	1.2398	1.2466	1.2745	1.1931	1.3443	1.289	1.2385	1.1914	1.2531	1.266	1.2824	1.2499	1.2829	1.2438	1.223	1.2877	1.3403	1.2873	1.223	1.3115	1.303	1.2517	1.3105
3484.32	1.27	1.3209	1.328	1.2876	1.2748	1.3233	1.1872	1.329	1.2003	1.343	1.262	1.2668	1.2624	1.2355	1.2467	1.2724	1.1875	1.3441	1.2888	1.2354	1.1936	1.2499	1.2617	1.2818	1.2516	1.2803	1.231	1.2168	1.2807	1.3379	1.2884	1.2229	1.3059	1.3017	1.245	1.3096
3489.31	1.2679	1.3207	1.3236	1.2844	1.2787	1.322	1.1834	1.3308	1.199	1.3421	1.2631	1.2605	1.2607	1.2348	1.243	1.2698	1.1893	1.3438	1.2795	1.2301	1.1892	1.2449	1.2516	1.2789	1.2459	1.2759	1.2344	1.2176	1.2811	1.3319	1.2809	1.218	1.3074	1.2974	1.245	1.3051
3494.32	1.2647	1.3234	1.3236	1.2799	1.2715	1.3205	1.1816	1.3301	1.1979	1.3403	1.2615	1.2624	1.2588	1.235	1.242	1.2731	1.1893	1.3427	1.2832	1.2318	1.1876	1.247	1.2551	1.2837	1.2472	1.2767	1.2337	1.2161	1.2752	1.3284	1.2872	1.2206	1.3007	1.2966	1.2469	1.3
3499.31	1.2614	1.3196	1.3201	1.2822	1.2738	1.3216	1.1811	1.3258	1.1954	1.3346	1.2565	1.2578	1.2584	1.2301	1.2409	1.27	1.1869	1.3426	1.2798	1.2349	1.1898	1.2501	1.2567	1.2818	1.243	1.2769	1.2343	1.2154	1.2808	1.3343	1.2839	1.2211	1.301	1.2957	1.2447	1.2948
3504.31	1.2583	1.3121	1.3179	1.276	1.27	1.3128	1.1783	1.321	1.1957	1.3333	1.2539	1.2617	1.255	1.232	1.2385	1.2633	1.1804	1.3366	1.277	1.2258	1.181	1.2471	1.2521	1.2747	1.2375	1.272	1.2269	1.2158	1.272	1.3269	1.2821	1.2178	1.2966	1.2899	1.2421	1.2863
3509.32	1.2608	1.3112	1.3136	1.2751	1.2706	1.3166	1.1735	1.3218	1.1935	1.3321	1.2541	1.2548	1.2523	1.2273	1.2315	1.2639	1.1814	1.3381	1.2735	1.2268	1.1869	1.2396	1.2537	1.2754	1.2357	1.2699	1.2257	1.2088	1.2698	1.3248	1.2771	1.213	1.2941	1.2909	1.2397	1.2811
3514.31	1.2589	1.3112	1.3115	1.2759	1.2691	1.3105	1.1757	1.3235	1.1943	1.3299	1.2541	1.2534	1.2526	1.228	1.2356	1.2675	1.1804	1.3364	1.2721	1.224	1.1866	1.2472	1.2518	1.2776	1.2345	1.2666	1.223	1.2089	1.2733	1.3276	1.2768	1.2133	1.2936	1.2878	1.2379	1.2832
3519.31	1.2584	1.3095	1.3109	1.2703	1.2676	1.3138	1.1753	1.3217	1.1912	1.3264	1.2479	1.2539	1.2538	1.2225	1.2324	1.2622	1.1768	1.3331	1.2739	1.2236	1.1839	1.2398	1.2488	1.2775	1.2406	1.2676	1.2266	1.2113	1.2626	1.3254	1.2766	1.2086	1.2934	1.286	1.2364	1.2782
3524.31	1.2521	1.3045	1.309	1.2745	1.2686	1.3125	1.1723	1.3158	1.1914	1.3273	1.2496	1.2561	1.2515	1.2257	1.2315	1.2621	1.178	1.3338	1.2709	1.2257	1.1774	1.2384	1.2481	1.2723	1.2372	1.2637	1.2244	1.2116	1.2631	1.3233	1.2779	1.2069	1.2908	1.2819	1.2372	1.276
3529.32	1.2588	1.3048	1.3078	1.2721	1.2726	1.3089	1.1725	1.3194	1.1898	1.3231	1.2515	1.254	1.2509	1.2281	1.2319	1.2605	1.1761	1.3305	1.2724	1.2245	1.1822	1.238	1.2487	1.2762	1.2357	1.2658	1.2228	1.2111	1.267	1.3238	1.2751	1.2111	1.2933	1.2875	1.2392	1.2744
3534.31	1.2565	1.3045	1.3089	1.2686	1.2629	1.3075	1.1729	1.3179	1.1912	1.3254	1.2519	1.2498	1.2488	1.2243	1.2318	1.2614	1.1793	1.3342	1.2687	1.2248	1.1817	1.2339	1.2458	1.2757	1.2294	1.2635	1.2216	1.2029	1.2653	1.3227	1.2711	1.2093	1.2869	1.2796	1.2321	1.2686
3539.31	1.2544	1.3021	1.3051	1.2698	1.2651	1.3069	1.1705	1.319	1.1926	1.3229	1.2494	1.2456	1.2475	1.2215	1.2308	1.2593	1.1778	1.3299	1.2672	1.2209	1.1811	1.2353	1.2466	1.2695	1.2336	1.2627	1.2202	1.2052	1.2604	1.3216	1.2718	1.2129	1.2877	1.2827	1.231	1.266
3544.31	1.2532	1.3055	1.3071	1.267	1.2622	1.3063	1.1721	1.3156	1.1921	1.3212	1.2494	1.2523	1.2445	1.2249	1.2264	1.2585	1.1728	1.3291	1.2684	1.2195	1.1796	1.2341	1.2433	1.2672	1.2305	1.2584	1.2204	1.2078	1.2606	1.3186	1.2749	1.2073	1.281	1.2789	1.2319	1.2697
3549.31	1.2495	1.3019	1.305	1.269	1.2643	1.3067	1.1704	1.3165	1.1901	1.3243	1.2525	1.2462	1.2441	1.2204	1.2301	1.2575	1.1742	1.3282	1.2682	1.22	1.1764	1.2369	1.2466	1.2714	1.239	1.2584	1.2234	1.2084	1.2583	1.3173	1.2675	1.2059	1.2878	1.2791	1.2283	1.2666
3554.31	1.2507	1.2985	1.3015	1.2681	1.2644	1.3028	1.1683	1.3111	1.1889	1.3252	1.2457	1.2487	1.2418	1.2207	1.2266	1.2576	1.172	1.3284	1.2683	1.2161	1.1762	1.2384	1.2454	1.2693	1.2321	1.2574	1.2216	1.2045	1.2553	1.3174	1.2687	1.2131	1.2814	1.2816	1.2347	1.2625
3559.31	1.2497	1.3007	1.3034	1.2674	1.2645	1.3047	1.1666	1.3172	1.1881	1.3189	1.2465	1.2506	1.2443	1.223	1.2271	1.2563	1.1736	1.326	1.2629	1.2174	1.1765	1.2386	1.25	1.2704	1.2363	1.2604	1.2179	1.2078	1.2603	1.3134	1.2723	1.2069	1.2829	1.2788	1.2304	1.2643
3564.31	1.2494	1.2983	1.2995	1.2628	1.2632	1.3017	1.1669	1.315	1.1908	1.3175	1.2466	1.2475	1.2384	1.2177	1.2251	1.2552	1.169	1.3291	1.2645	1.2137	1.1756	1.2323	1.2476	1.2689	1.2311	1.2561	1.2197	1.2054	1.2549	1.3136	1.2675	1.2038	1.2816	1.2726	1.2292	1.2615
3569.32	1.2486	1.2944	1.3051	1.2629	1.2651	1.301	1.168	1.3143	1.1858	1.3242	1.251	1.2528	1.2409	1.2183	1.226	1.2575	1.1704	1.3239	1.2659	1.2141	1.1749	1.2339	1.2471	1.2653	1.2246	1.2583	1.2151	1.1961	1.2553	1.3163	1.2681	1.2076	1.2823	1.2781	1.2305	1.2603
3574.32	1.2487	1.2966	1.3001	1.2563	1.2651	1.3016	1.1663	1.3139	1.1868	1.321	1.2488	1.2501	1.2411	1.2201	1.2238	1.2556	1.1674	1.3262	1.2618	1.2148	1.1696	1.2304	1.2447	1.265	1.2297	1.2551	1.2157	1.1992	1.2532	1.3158	1.2674	1.2022	1.2838	1.2775	1.2335	1.2573
3579.31	1.2471	1.2921	1.3003	1.2604	1.2639	1.2982	1.1628	1.3118	1.1868	1.3152	1.2441	1.2473	1.2396	1.218	1.2248	1.2552	1.1717	1.326	1.2615	1.2181	1.1727	1.2328	1.241	1.269	1.2295	1.2562	1.2153	1.1993	1.2553	1.3113	1.2698	1.2053	1.2815	1.2743	1.2273	1.2517
3584.31	1.2424	1.2873	1.2926	1.2526	1.2578	1.2948	1.1629	1.303	1.1847	1.31	1.2419	1.2429	1.233	1.213	1.2193	1.2493	1.1658	1.3209	1.2605	1.2087	1.1676	1.2298	1.2343	1.2618	1.2246	1.25	1.2089	1.1936	1.243	1.3077	1.2633	1.1994	1.2758	1.2719	1.2276	1.241
3589.31	1.2467	1.2914	1.293	1.2575	1.2639	1.2939	1.1601	1.3101	1.1875	1.3188	1.2455	1.2517	1.2408	1.215	1.2231	1.2537	1.1694	1.3229	1.265	1.2118	1.1728	1.2346	1.2405	1.2676	1.2248	1.2533	1.2122	1.1988	1.2552	1.313	1.2653	1.2069	1.2837	1.2737	1.226	1.2518
3594.32	1.2433	1.2902	1.2915	1.2569	1.2626	1.2962	1.1634	1.3041	1.1893	1.3169	1.2462	1.2475	1.2362	1.2103	1.223	1.2573	1.1652	1.3195	1.2634	1.2119	1.1682	1.2337	1.2371	1.2635	1.2284	1.2526	1.2122	1.1943	1.2495	1.3085	1.2662	1.2023	1.2761	1.2766	1.2255	1.2476
3599.32	1.2445	1.2872	1.2938	1.2569	1.2638	1.2933	1.1601	1.31	1.1887	1.3181	1.2458	1.2464	1.2387	1.217	1.2207	1.2489	1.1678	1.3234	1.2607	1.2122	1.1705	1.2323	1.242	1.2635	1.219	1.2548	1.2129	1.1975	1.2519	1.3107	1.261	1.1992	1.2695	1.2744	1.2254	1.2504
3604.31	1.2499	1.2887	1.2925	1.2581	1.263	1.2952	1.1653	1.3107	1.1898	1.3117	1.2486	1.2521	1.2354	1.2148	1.2207	1.2532	1.1642	1.3248	1.26	1.2116	1.1723	1.2345	1.241	1.2697	1.2271	1.25	1.2097	1.1995	1.2515	1.3093	1.2671	1.2043	1.277	1.2699	1.2272	1.2478
3609.32	1.2435	1.2871	1.2915	1.2566	1.2617	1.2934	1.1608	1.3108	1.1881	1.3125	1.2427	1.247	1.2349	1.2134	1.2202	1.2526	1.1645	1.322	1.2599	1.2089	1.1717	1.2345	1.233	1.2658	1.2223	1.2535	1.2124	1.1965	1.2502	1.3071	1.2621	1.197	1.2703	1.2732	1.2228	1.2498
3614.32	1.2443	1.2857	1.2916	1.2552	1.2573	1.2922	1.1584	1.3042	1.1856	1.3175	1.2492	1.2501	1.2349	1.2117	1.2185	1.25	1.1655	1.3195	1.2585	1.2043	1.1685	1.2309	1.2337	1.2668	1.2235	1.2436	1.2104	1.1947	1.2445	1.3068	1.264	1.2008	1.2759	1.2723	1.2245	1.2423
3619.32	1.2457	1.2874	1.2895	1.2564	1.2588	1.2929	1.1583	1.3095	1.1897	1.3135	1.2476	1.2481	1.238	1.2128	1.2168	1.2474	1.1647	1.3228	1.2582	1.2061	1.1655	1.2307	1.2331	1.2625	1.2253	1.248	1.212	1.1991	1.2501	1.3057	1.2631	1.1978	1.2717	1.2747	1.2254	1.249
3624.32	1.2461	1.2854	1.2916	1.2546	1.2627	1.2909	1.1591	1.3084	1.1896	1.3122	1.2442	1.2513	1.2351	1.21	1.2172	1.2513	1.1645	1.3204	1.2595	1.2092	1.1668	1.2354	1.2365	1.2652	1.2251	1.2511	1.2063	1.1967	1.2495	1.3048	1.2654	1.1979	1.2671	1.2728	1.2259	1.2412
3629.31	1.2427	1.2862	1.2892	1.2516	1.2557	1.295	1.156	1.3048	1.1899	1.3197	1.2442	1.2514	1.2362	1.2137	1.2193	1.2489	1.163	1.3186	1.2607	1.2092	1.1734	1.2357	1.233	1.2647	1.2208	1.2483	1.212	1.1935	1.2422	1.3042	1.266	1.2036	1.2719	1.2709	1.2271	1.2498
3634.31	1.2474	1.2837	1.289	1.2546	1.2603	1.2879	1.163	1.3076	1.1863	1.3164	1.2464	1.2475	1.2341	1.2124	1.2179	1.2513	1.1635	1.3214	1.2596	1.208	1.1666	1.2312	1.2351	1.2664	1.2237	1.2494	1.2052	1.2003	1.2517	1.3055	1.2646	1.2019	1.2726	1.2749	1.2242	1.2414
3639.31	1.2456	1.2827	1.2875	1.2548	1.258	1.2892	1.1576	1.3076	1.1895	1.3157	1.2423	1.2525	1.2324	1.2122	1.2132	1.2503	1.1625	1.3176	1.257	1.2076	1.1668	1.2299	1.2367	1.2651	1.2248	1.2475	1.2086	1.1965	1.2461	1.304	1.2634	1.197	1.2691	1.269	1.2216	1.2462
3644.31	1.2379	1.2796	1.2866	1.2502	1.2613	1.2913	1.1608	1.305	1.1888	1.3166	1.243	1.2498	1.2335	1.2141	1.2158	1.2504	1.1656	1.3172	1.2598	1.2058	1.1658	1.235	1.2337	1.2653	1.2206	1.2458	1.2054	1.1921	1.2449	1.3089	1.264	1.2	1.2681	1.273	1.2214	1.2433
3649.31	1.2468	1.279	1.286	1.2539	1.2583	1.2856	1.1591	1.3107	1.1896	1.3136	1.25	1.2503	1.2349	1.2101	1.217	1.2542	1.1613	1.3203	1.2592	1.2099	1.1682	1.2306	1.2371	1.2626	1.2255	1.2445	1.2082	1.1938	1.246	1.3055	1.2646	1.1973	1.2695	1.2677	1.2234	1.2378
3654.31	1.2399	1.2814	1.2868	1.248	1.26	1.2866	1.1568	1.3106	1.193	1.3088	1.2486	1.2519	1.2317	1.2086	1.2126	1.2496	1.1686	1.3178	1.2561	1.2086	1.166	1.2298	1.2353	1.2628	1.2227	1.2424	1.2061	1.1965	1.2408	1.3041	1.2613	1.1971	1.2675	1.2762	1.2243	1.2388
3659.31	1.2416	1.2833	1.2869	1.2505	1.2569	1.2908	1.1614	1.3089	1.202	1.3141	1.2518	1.2522	1.2325	1.2148	1.2135	1.2522	1.164	1.3212	1.2626	1.2097	1.1688	1.2344	1.2322	1.2604	1.2236	1.2474	1.2148	1.1963	1.2467	1.3005	1.2653	1.1988	1.2725	1.274	1.2219	1.2387
3664.31	1.242	1.2828	1.2896	1.2533	1.2588	1.2899	1.1594	1.3104	1.2039	1.3131	1.2474	1.2493	1.2324	1.2086	1.2183	1.2525	1.1649	1.3174	1.2584	1.2058	1.1648	1.2312	1.2349	1.2634	1.2201	1.2482	1.2069	1.1974	1.2442	1.3041	1.2668	1.2018	1.2663	1.2762	1.2195	1.2376
3669.32	1.245	1.2804	1.2866	1.2509	1.2577	1.2898	1.1595	1.3082	1.2127	1.3127	1.252	1.2511	1.235	1.2098	1.2154	1.2511	1.1629	1.3234	1.2593	1.208	1.1684	1.2319	1.2396	1.2662	1.2269	1.2488	1.2074	1.1922	1.2454	1.3047	1.2611	1.1968	1.2632	1.2711	1.2246	1.242
3674.31	1.2431	1.2791	1.2863	1.2487	1.26	1.2837	1.1601	1.3057	1.2143	1.3116	1.2482	1.2516	1.2296	1.2092	1.215	1.25	1.1629	1.3213	1.2571	1.2072	1.1628	1.2291	1.2386	1.2667	1.2233	1.244	1.2059	1.1927	1.2436	1.3016	1.2663	1.1983	1.2652	1.2733	1.2215	1.2378
3679.31	1.2415	1.276	1.2859	1.2519	1.2589	1.287	1.1558	1.3131	1.2159	1.311	1.2501	1.249	1.2288	1.2078	1.2125	1.2511	1.1627	1.3165	1.2529	1.2073	1.1669	1.2325	1.2352	1.2618	1.2212	1.2407	1.2038	1.1937	1.2384	1.3041	1.2653	1.1999	1.2623	1.2711	1.221	1.2375
3684.32	1.242	1.2732	1.2865	1.253	1.2578	1.2848	1.1582	1.3085	1.2234	1.311	1.2489	1.2535	1.2347	1.2085	1.2156	1.2482	1.1642	1.3155	1.2596	1.2071	1.1678	1.2366	1.2348	1.2651	1.2229	1.2442	1.2065	1.1929	1.2426	1.3016	1.2664	1.202	1.2624	1.2711	1.2222	1.2421
3689.31	1.2442	1.2791	1.2841	1.2494	1.259	1.2878	1.1564	1.3109	1.2261	1.3168	1.2465	1.2537	1.2319	1.2123	1.214	1.2495	1.1678	1.3215	1.2585	1.2042	1.165	1.2311	1.2371	1.2638	1.2207	1.2464	1.2046	1.1914	1.2431	1.2983	1.2615	1.1977	1.2686	1.2724	1.2193	1.2401
3694.32	1.2436	1.2801	1.2873	1.2519	1.2539	1.2838	1.1577	1.303	1.2332	1.3114	1.2487	1.2522	1.2326	1.2095	1.2135	1.25	1.166	1.3167	1.2532	1.2084	1.1655	1.2351	1.2356	1.2619	1.2247	1.2419	1.2056	1.1895	1.2399	1.302	1.2607	1.1962	1.2625	1.268	1.2205	1.2345
3699.31	1.2435	1.2796	1.2855	1.2502	1.2614	1.2854	1.1599	1.3043	1.2367	1.3101	1.2456	1.2517	1.2335	1.2088	1.2124	1.2509	1.166	1.3204	1.2555	1.2084	1.1679	1.2312	1.2352	1.2611	1.2208	1.2437	1.2077	1.1953	1.2381	1.3025	1.2627	1.1989	1.2679	1.2675	1.2137	1.2355
3704.32	1.2437	1.2734	1.2818	1.2503	1.261	1.2862	1.1601	1.3088	1.2351	1.3127	1.2497	1.2565	1.2345	1.2093	1.2139	1.2522	1.1657	1.3182	1.2556	1.2062	1.1669	1.2284	1.2373	1.263	1.2231	1.2406	1.2045	1.1937	1.2395	1.3005	1.2649	1.1992	1.2639	1.272	1.22	1.235
3709.31	1.2437	1.2762	1.2845	1.2498	1.2593	1.289	1.1585	1.303	1.2396	1.313	1.2508	1.2571	1.2318	1.2083	1.2157	1.2501	1.1659	1.3207	1.2541	1.2044	1.1659	1.2301	1.2339	1.2607	1.2209	1.2429	1.2091	1.1907	1.235	1.3026	1.2666	1.1977	1.2616	1.2707	1.2242	1.2314
3714.31	1.2461	1.2747	1.2825	1.2506	1.2577	1.2877	1.1587	1.3067	1.2421	1.3146	1.2521	1.2538	1.2321	1.2087	1.2157	1.2535	1.1669	1.3212	1.2581	1.2067	1.1697	1.2336	1.2298	1.2622	1.2226	1.243	1.2028	1.1932	1.2421	1.303	1.2666	1.1998	1.2655	1.2752	1.2229	1.2397
3719.31	1.2445	1.2767	1.2842	1.2509	1.2591	1.2862	1.1585	1.3045	1.2454	1.3135	1.2544	1.2541	1.2307	1.2129	1.2157	1.2553	1.1656	1.3198	1.2569	1.2064	1.1664	1.2346	1.2357	1.2647	1.2244	1.2437	1.2054	1.1911	1.2392	1.2978	1.2663	1.1966	1.2673	1.2697	1.2201	1.2369
3724.31	1.2431	1.275	1.282	1.2507	1.2605	1.2882	1.1585	1.307	1.2447	1.3108	1.2507	1.2566	1.2293	1.2062	1.2106	1.2464	1.1661	1.3185	1.2571	1.2068	1.1659	1.2337	1.232	1.2601	1.2275	1.2423	1.2049	1.1924	1.241	1.3047	1.2628	1.1982	1.2666	1.2695	1.2173	1.2374
3729.31	1.2458	1.2743	1.2809	1.2521	1.2597	1.2852	1.1629	1.3065	1.2479	1.3128	1.2486	1.256	1.2307	1.2104	1.2123	1.2503	1.1668	1.3188	1.2578	1.2083	1.1671	1.2366	1.2326	1.2614	1.2202	1.2431	1.2039	1.1897	1.2397	1.3031	1.2659	1.1956	1.2662	1.2718	1.2147	1.2356
3734.31	1.2441	1.2755	1.2836	1.2489	1.2601	1.2843	1.1635	1.3062	1.2531	1.3119	1.2527	1.2576	1.2324	1.2087	1.2113	1.251	1.1693	1.321	1.2581	1.2127	1.1671	1.2339	1.2357	1.268	1.2272	1.2472	1.2027	1.1948	1.2401	1.3002	1.2621	1.1957	1.2622	1.2742	1.2243	1.2339
3739.31	1.2463	1.2752	1.2833	1.2489	1.2598	1.2851	1.1633	1.3033	1.253	1.3101	1.2507	1.2553	1.2298	1.2102	1.2128	1.2519	1.1673	1.317	1.2589	1.2071	1.1666	1.2356	1.2381	1.2604	1.2237	1.2399	1.2052	1.1945	1.2405	1.2962	1.2703	1.2005	1.2674	1.2756	1.2193	1.2384
3744.32	1.2423	1.2741	1.2829	1.2477	1.2604	1.284	1.1614	1.3042	1.2595	1.3074	1.2533	1.2595	1.23	1.2083	1.2115	1.2524	1.1694	1.3171	1.2582	1.2055	1.1631	1.2307	1.231	1.26	1.2264	1.2405	1.2022	1.1892	1.2386	1.2986	1.2682	1.1959	1.2664	1.269	1.2181	1.2359
3749.31	1.2457	1.2742	1.2855	1.2492	1.2608	1.285	1.1596	1.308	1.2662	1.3096	1.2539	1.2581	1.2294	1.2105	1.2076	1.2533	1.1701	1.3175	1.2563	1.2111	1.1675	1.2316	1.2382	1.2716	1.2233	1.2445	1.2033	1.1973	1.2426	1.2976	1.2691	1.2003	1.2653	1.2796	1.218	1.2388
3754.32	1.2495	1.2741	1.2842	1.2551	1.263	1.2849	1.1612	1.3134	1.2638	1.3139	1.2556	1.2609	1.229	1.2096	1.2125	1.2514	1.1739	1.3204	1.26	1.2095	1.1688	1.2341	1.2424	1.2655	1.2307	1.2409	1.204	1.1952	1.2396	1.2989	1.2664	1.1988	1.2708	1.2717	1.2184	1.2363
3759.32	1.2458	1.2751	1.2828	1.2479	1.2596	1.2865	1.1618	1.3113	1.271	1.3136	1.2514	1.2557	1.233	1.2114	1.2139	1.2535	1.1683	1.3206	1.2572	1.2091	1.1652	1.2382	1.2401	1.267	1.2289	1.2368	1.2029	1.198	1.2389	1.2983	1.2667	1.1995	1.2674	1.2727	1.2209	1.2407
3764.31	1.2463	1.2744	1.2831	1.2503	1.2605	1.2862	1.1608	1.3089	1.2703	1.3109	1.2506	1.2505	1.2271	1.2097	1.2099	1.2529	1.1676	1.3178	1.2543	1.212	1.1669	1.2313	1.2344	1.266	1.2291	1.2402	1.205	1.1933	1.2415	1.2996	1.266	1.1967	1.2626	1.2751	1.2162	1.2335
3769.31	1.246	1.2731	1.2819	1.2517	1.2591	1.2823	1.1591	1.3074	1.2769	1.3111	1.2524	1.2572	1.2307	1.208	1.2127	1.2511	1.1705	1.318	1.2548	1.2088	1.1603	1.2407	1.2353	1.265	1.2281	1.2404	1.2056	1.19	1.2412	1.296	1.2694	1.2016	1.2677	1.2741	1.2191	1.241
[truncated: 32 more columns]

## Sheet: Supplementary Fig. 2
Panel a													Panel b
	2Ca			0Ca			Rescue						Max NADH production
Time (s)	Mean	SD	N	Mean	SD	N	Mean	SD	N				2Ca	0Ca	Rescue
0	0.990501	0.0952546	49	1.03205	0.0562016	64	1.14468	0.213286	73				1.81517	1.39323	1.74195
19.316	0.992812	0.0798789	49	1.0235	0.0931494	64	1.0999	0.209102	73				2.62843	1.12862	1.44776
39.3161	1.02859	0.0760197	49	1.11232	0.153781	64	1.15517	0.185716	73				1.33732	1.73297	1.2126
59.3126	0.990501	0.0952546	49	0.987283	0.0940509	64	1.11427	0.211271	73				1.47033	1.83971	2.50583
79.315	0.992812	0.0798789	49	1.04394	0.0963757	64	1.12067	0.184266	73				2.65113	1.08175	1.50405
99.3156	0.990501	0.0952546	49	1.03738	0.0734044	64	1.0718	0.202886	73				1.56638	1.22161	1.37013
119.315	0.992812	0.0798789	49	1.02243	0.0747595	64	1.22829	0.236919	73				2.10951	1.47225	1.44152
139.317	1.02859	0.0760197	49	0.969851	0.082106	64	1.15122	0.228827	73				1.10672	1.08816	2.35924
159.314	0.964882	0.069193	49	1.10478	0.136199	64	1.10488	0.190203	73				1.41183	1.59494	1.72347
179.312	0.995206	0.138471	49	1.10945	0.15235	64	1.08533	0.206809	73				1.16502	1.20965	2.06457
199.316	0.962428	0.10423	49	1.05168	0.203276	64	1.15426	0.293006	73				1.09436	1.14792	2.92003
219.315	1.00155	0.0659126	49	1.00135	0.0913546	64	1.17281	0.229066	73				2.30345	1.7131	3.26002
239.316	1.06837	0.0942109	49	1.12531	0.130051	64	1.01522	0.238624	73				1.68811	1.12033	1.2289
259.31	1.02184	0.0802686	49	1.05123	0.109012	64	1.00607	0.184374	73				1.76285	1.13848	3.59815
279.313	1.034	0.158275	49	1.05438	0.126178	64	1.13818	0.223532	73				3.35126	1.11858	3.69355
299.313	1.06097	0.0766126	49	1.02123	0.0991861	64	1.01843	0.197611	73				2.95765	1.47178	1.50768
319.313	1.03471	0.0567021	49	0.962536	0.102651	64	1.10092	0.23578	73				3.70983	1.10503	3.11121
339.314	0.966515	0.122965	49	0.941822	0.108568	64	1.04502	0.225866	73				2.68715	2.08617	2.65452
359.312	1.04912	0.0999504	49	0.938986	0.105256	64	1.05193	0.221965	73				2.32916	2.30836	4.00939
379.312	1.03681	0.118382	49	1.01349	0.104212	64	1.11612	0.277393	73				3.62165	2.60945	2.51146
399.311	0.984155	0.110724	49	0.980996	0.12034	64	1.02839	0.201026	73				3.07202	1.09844	2.84806
419.314	0.932097	0.0905281	49	0.94847	0.139417	64	1.06286	0.189878	73				2.80776	2.37236	2.24227
439.313	0.988751	0.0787052	49	0.963029	0.119499	64	1.10326	0.251852	73				3.35889	1.15115	2.68947
459.316	1.01719	0.0700638	49	1.10476	0.169251	64	1.03618	0.213318	73				3.42152	3.26772	2.2034
479.316	0.919643	0.100612	49	1.00359	0.159637	64	1.00825	0.195963	73				2.99766	1.45862	2.07882
499.312	0.951825	0.0898368	49	0.859988	0.232002	64	1.03624	0.266121	73				3.90568	1.52264	4.71922
519.315	1.07339	0.0676242	49	0.848511	0.169691	64	0.995646	0.215821	73				5.13889	2.23821	2.09528
539.31	0.996627	0.0951763	49	0.732146	0.219866	64	0.955846	0.26556	73				3.85996	2.3983	3.76081
559.313	0.989873	0.0948791	49	0.715984	0.24208	64	0.936371	0.200651	73				3.8719	1.71703	3.64164
579.315	0.927248	0.118447	49	0.570714	0.211344	64	0.934503	0.342713	73				4.43765	2.1837	1.96171
599.312	0.998161	0.113345	49	0.539965	0.201746	64	0.670955	0.256481	73				5.63598	3.57212	2.26314
619.312	1.0111	0.189051	49	0.356436	0.130188	64	0.648813	0.297623	73				2.39973	2.09256	3.31758
639.313	0.540435	0.204658	49	0.347869	0.127467	64	0.601652	0.278433	73				2.65566	2.56794	2.16262
659.314	0.327676	0.260984	49	0.335097	0.129857	64	0.489825	0.263035	73				4.96662	2.92011	3.23513
679.313	0.246119	0.185733	49	0.262844	0.1012	64	0.512439	0.348848	73				5.21599	1.2032	3.39497
699.312	0.310894	0.142441	49	0.21464	0.0907816	64	0.435394	0.224204	73				4.66498	1.58598	3.04178
719.316	0.297191	0.137779	49	0.230024	0.0893957	64	0.42806	0.229435	73				5.05206	2.18094	4.12395
739.313	0.266624	0.103104	49	0.269446	0.0935195	64	0.258193	0.243811	73				5.1884	1.71752	4.36184
759.314	0.336702	0.156122	49	0.184224	0.0852388	64	0.357058	0.185859	73				4.3897	1.12408	5.26532
779.313	0.197803	0.123926	49	0.119992	0.0762661	64	0.161658	0.130684	73				5.07843	1.14829	2.48285
799.316	0.153299	0.120579	49	0.0730799	0.100842	64	0.285343	0.226152	73				3.94989	1.18759	3.99081
819.314	0.209986	0.140982	49	0.148646	0.108532	64	0.11902	0.137224	73				3.70603	2.75437	2.27705
839.315	0.219807	0.1398	49	0.186164	0.160179	64	0.294244	0.164125	73				3.07117	2.14804	4.37644
859.315	0.536607	0.411597	49	0.255922	0.178749	64	0.22904	0.318144	73				3.91874	1.78398	3.95106
879.313	0.984098	0.654258	49	0.273987	0.339929	64	0.389782	0.399821	73				5.34883	1.24694	2.11463
899.314	1.258	0.786596	49	0.412978	0.489088	64	0.664414	0.542857	73				4.56074	1.56517	3.93774
919.313	1.52961	0.972924	49	0.531996	0.469582	64	0.87618	0.661888	73				5.18504	2.5517	2.98725
939.315	1.81395	1.15096	49	0.599708	0.522724	64	1.27368	0.904349	73				3.84105	1.22458	2.27454
959.315	1.87432	1.15932	49	0.600439	0.690649	64	1.39992	0.988823	73				3.59319	2.26483	3.03707
979.313	2.16018	1.19545	49	0.771588	0.749509	64	1.62961	1.01922	73					2.31563	1.59593
999.313	2.37442	1.33452	49	0.890711	0.704886	64	1.78705	1.12084	73					1.95612	2.6304
1019.31	2.54893	1.2603	49	0.997423	0.666031	64	1.95684	1.06137	73					1.33717	2.78675
1039.31	2.64136	1.2097	49	1.05322	0.679332	64	1.98287	1.07459	73					1.16926	4.15092
1059.32	2.53189	1.25093	49	1.19711	0.715413	64	2.07522	1.08837	73					1.15029	1.65012
1079.31	2.83308	1.27824	49	1.21609	0.702329	64	2.21134	1.12996	73					1.86729	2.95786
1099.32	2.73781	1.14757	49	1.29451	0.679733	64	2.176	1.09408	73					1.99721	2.31332
1119.31	2.7566	1.17306	49	1.38663	0.682964	64	2.41736	1.08537	73					1.51629	2.34468
1139.32	2.92355	1.27166	49	1.43789	0.730779	64	2.34521	0.954586	73					1.32802	4.05896
1159.31	3.05072	1.3137	49	1.44763	0.702728	64	2.38801	1.09201	73					1.6319	2.1172
1179.32	3.03754	1.3191	49	1.43979	0.722693	64	2.39639	1.02054	73					1.58477	1.60559
1199.31	3.07274	1.31353	49	1.58685	0.720021	64	2.38985	1.04636	73					1.55382	2.24819
1219.32	3.11042	1.37505	49	1.45569	0.737685	64	2.54331	1.05602	73					1.48558	3.70088
1239.31	3.1318	1.28984	49	1.59772	0.715317	64	2.4839	1.0426	73					3.8673	2.88688
1259.31	3.01078	1.27885	49	1.5848	0.709839	64	2.49196	1.02661	73					3.45469	2.5585
1279.32	3.112	1.35251	49	1.58366	0.731937	64	2.5127	1.01366	73						2.67274
1299.31	3.18496	1.34212	49	1.59547	0.726736	64	2.46341	1.02961	73						2.58063
1319.31	3.17333	1.35594	49	1.65054	0.703658	64	2.50907	1.01503	73						2.28752
1339.31	3.1548	1.37883	49	1.59893	0.728884	64	2.50411	1.00986	73						2.84712
1359.31	3.1574	1.37687	49	1.68416	0.730022	64	2.54828	0.985889	73						1.84935
1379.32	3.16248	1.36877	49	1.64579	0.688284	64	2.56299	1.00304	73						1.57394
1399.31	3.1722	1.35946	49	1.64421	0.720991	64	2.49443	1.01092	73						1.7782
1419.32	3.17705	1.35166	49	1.66172	0.709339	64	2.58006	1.14585	47						1.40356
1439.31	3.18893	1.33966	49	1.64421	0.720991	64	2.72477	1.0713	47

[truncated: 7 more sheets: Supplementary Fig. 4, Supplementary Fig. 5, Supplementary Fig. 6, Supplementary Fig. 7, Supplementary Fig. 8, Supplementary Fig. 9, Supplementary Fig. 10]
